# Supplementary material for: Dynamic Panel Data Modeling and Surveillance of COVID-19 in Metropolitan Areas in the United States: Longitudinal Trend Analysis
Source: J Med Internet Res. 2021 Feb 9;23(2):e26081. doi: 10.2196/26081 (PMC7879727; doi:10.2196/26081)
Supplement: Multimedia Appendix 1 [file jmir_v23i2e26081_app1.xlsx]

## Sheet: Sheet1
Seven Day Persistence Rates by Metropolitan Area and Week, 25 Largest U.S. Metropolitan Areas, 2020.
ISO Week	Date Range	New York City	Los Angeles	Chicago	Dallas	Houston	Washington DC	Miami	Philadelphia	Atlanta	Phoenix*	Boston	San Francisco	Riverside**	Detroit	Seattle	Minneapolis	San Diego**	Tampa	Denver	St. Louis	Baltimore	Charlotte	Orlando	San Antonio	Portland
Week 15	04/06/20 - 04/12/20	0.366578	-0.486148	0.746698	-0.653872	-0.176347	0.0667102	0.12447	0.518606	0.0800397	-1.80525	0.935727	0.606892	-0.436497	0.534569	0.362539	-0.392267	-0.804915	-0.30037	0.0255553	0.377624	0.0508654	-0.199674	-0.112448	-0.788499	-0.102573
Week 16	04/13/20 - 04/19/20	0.303308	-0.486102	0.0220581	-0.553802	-0.173955	0.0541704	0.0114347	0.313848	0.123249	-1.65229	0.55147	1.01566	-0.289846	0.454954	0.120812	-0.665258	-1.35501	-0.538653	0.134816	0.0373919	0.018528	0.147114	-0.0741257	-0.760025	-0.129061
Week 17	04/20/20 - 04/26/20	0.291961	-0.25504	0.464284	-0.442105	-0.236186	0.138323	-0.0148893	0.404139	-0.0992809	-1.27325	0.864971	0.835603	-0.227141	0.421745	0.0920278	-0.762283	-0.61686	-0.589923	0.156629	0.238026	0.132345	-0.106773	-0.317266	-0.388762	-0.147717
Week 18	04/27/20 - 05/03/20	0.105578	-0.0291451	0.564449	-0.157702	-0.259118	0.169044	-0.0569331	0.395564	0.006605	-0.993126	0.336509	0.742598	-0.494416	0.312595	0.0762635	-0.076545	-0.164338	-0.775077	0.207839	0.0962564	0.161172	-0.143702	-0.690107	-0.486323	-0.346821
Week 19	05/04/20 - 05/10/12	0.0388384	-0.212514	0.303667	-0.0676214	-0.262649	0.233161	-0.0959835	0.26222	0.0260145	-0.705611	0.36449	1.15312	0.114805	0.0294372	0.0633681	0.299277	-0.0366025	-0.588471	0.254511	0.0862952	0.221096	-0.0355226	-0.746816	-0.649307	-0.109411
Week 20	05/11/20 - 05/17/20	-0.0437065	-0.0367966	0.461111	0.0274143	-0.269217	0.416345	-0.0989583	0.136594	-0.162525	-0.57923	0.249178	0.667791	-0.241993	0.10961	-0.137926	0.411004	-0.145443	-0.832801	0.0987893	0.0329751	0.102962	0.0391228	-0.693525	-0.474179	-0.234609
Week 21	05/18/20 - 05/24/20	-0.147323	-0.0209817	0.30435	-0.136856	-0.332682	0.450926	-0.106259	0.177207	0.100067	-0.897277	0.157557	1.32151	0.23442	-0.0896986	-0.353588	0.477946	-0.196433	-0.413269	-0.0488566	-0.011194	0.437	0.0723487	-0.820109	-0.394648	-0.381962
Week 22	05/25/20 - 05/31/20	-0.16114	0.0701867	0.182439	-0.0800698	-0.367413	0.512571	0.124556	0.0615714	0.098679	-0.679522	-0.0507837	0.640639	0.416307	-0.255962	-0.391516	0.26005	-0.275468	-0.29575	0.142352	-0.0579358	0.077978	0.0029314	-0.853274	-0.520666	-0.263997
Week 23	06/01/20 - 06/07/20	-0.385509	0.0207514	0.0146175	0.147452	0.0399232	0.18504	0.079348	-0.10974	0.0656729	0.384136	0.387301	0.740819	0.173537	1.83655	-0.199177	0.111016	-0.0489826	0.136577	-0.12728	0.0381862	0.0607705	0.352272	-0.347284	-0.383141	-0.0766969
Week 24	06/08/20 - 06/14/20	-0.669509	-0.0110391	-0.168466	0.376881	0.182067	-0.0045435	0.30522	-0.235982	0.0635059	0.410577	-0.124195	0.818707	0.399559	-0.0350415	-0.467058	0.15122	-0.0573148	0.617957	-0.347753	-0.0227196	-0.0720572	0.372202	0.930149	-0.014984	0.168566
Week 25	06/15/20 - 06/21/20	-1.03213	0.132469	-0.237678	0.340305	0.627826	-0.0866401	0.2855	-0.417703	0.255066	0.915905	-0.906933	0.826261	0.446219	-0.379302	-0.0909607	0.14197	0.354497	1.0688	-0.484052	-0.0242199	-0.269185	0.484652	0.780651	1.86459	0.1998
Week 26	06/22/20 - 06/28/20	-1.16519	0.105904	-0.178663	0.979075	0.58378	-0.216166	0.592262	-0.452515	0.296316	0.661343	-1.27712	1.1462	0.874109	-0.173822	0.282987	0.218419	1.32897	1.18835	-0.203887	0.161088	-0.0824365	0.578254	1.3078	0.371593	0.305202
Week 27	06/29/20 - 07/5/20	-1.1651	0.0203765	0.0116199	0.410075	0.178587	-0.197606	0.496318	-0.434571	0.708182	0.539817	-1.52168	4.30109	0.746479	0.025948	0.471402	0.291067	0.930879	0.479235	-0.23356	0.146543	-0.0706433	0.557333	0.528004	0.717027	0.540129
Week 28	07/06/20 - 07/12/20	0.10074	1.16551	-0.0798218	0.679962	0.888544	-0.0461232	0.528035	0.107907	0.364885	0.450728	-0.642485	0.026882	0.724819	-0.135175	-0.0400043	0.0764277	0.246655	0.48164	0.0520527	-0.100741	0.31178	0.358247	0.407002	0.200919	0.197371
Week 29	07/13/20 - 07/19/20	0.0259427	0.281564	0.0264202	0.514756	0.22701	0.0247548	0.407511	0.175125	0.417294	0.428731	-0.47508	0.223837	0.539622	0.341224	0.425811	-0.0593505	0.474335	0.419879	0.0422241	0.196992	0.511364	0.39324	0.577996	0.639177	0.437789
Week 30	07/20/20 - 07/26/20	0.190142	0.347059	0.261192	0.454616	0.236229	0.0326512	0.41957	0.467305	0.386439	0.448319	-0.336061	0.196733	0.522178	0.168159	0.502452	0.196683	0.293049	0.230514	0.199462	0.370439	0.402673	0.226547	0.252358	0.0625397	0.130171
Week 31	07/27/20 - 08/02/20	0.111834	0.257867	0.0967008	0.618655	0.313022	0.110115	0.305789	0.338252	0.429932	0.367821	0.246944	1.54544	0.686984	0.258177	0.386629	0.0428589	0.163944	0.285795	0.147874	0.254138	0.491212	0.29006	0.216105	0.177866	0.348648
Week 32	08/03/20 - 08/09/20	0.0810424	0.200574	0.262187	0.587764	0.176601	0.249482	0.106805	0.221677	0.425607	0.0620723	0.135205	0.0162962	0.0685154	0.250409	0.0290051	0.130079	0.171822	0.184633	0.0822633	0.158118	0.326918	0.247978	0.167635	0.0977896	0.0717526
Week 33	08/10/20 - 08/16/20	0.158288	0.217816	0.131529	0.67301	0.334045	0.165959	0.247	0.299762	0.321559	0.0020786	-0.589569	0.560319	1.3144	0.310883	0.0878497	0.0252806	-0.143661	0.0270511	-0.113573	0.284926	0.361392	0.166797	0.0185695	0.103105	0.203497
Week 34	08/17/20 - 08/23/20	0.0830975	-0.0546138	0.21471	0.563491	0.251154	0.121931	0.0162335	0.137785	0.349197	0.302459	-1.01953	0.182072	0.490496	0.183901	-0.0044709	0.143889	-0.307487	0.0114741	-0.147256	0.344663	0.180575	0.077587	-0.0932208	-0.0151456	0.117002
Week 35	08/24/20 - 08/30/20	0.0956295	-0.0791587	0.135983	0.0590183	0.169401	0.10985	-0.164737	0.0592652	0.277227	0.0600193	0.0517797	0.22845	0.278875	0.15306	-0.232851	0.247959	-0.405914	-0.131306	-0.0263653	0.304363	0.220068	0.132697	-0.215158	-0.0109263	0.0017929
Week 36	08/31/20 - 09/06/20	0.200634	-0.377437	0.287651	0.143164	-0.0259706	0.0670129	-0.197718	0.322673	0.186756	0.0970091	-0.0586306	0.0790576	0.267404	-0.0639359	-0.326475	0.114042	-0.0212916	-0.0619885	-0.265444	0.297458	0.360902	0.239093	-0.179872	-0.521484	-0.0858971
Week 37	09/07/20 - 09/13/20	0.125668	-0.64129	0.0404629	-0.191346	0.341704	0.0533859	-0.235083	0.124605	0.0848782	-0.0955036	-0.0017597	-0.160847	-0.331006	0.312314	-0.58015	-0.0481773	-0.156396	-0.286995	-0.124962	0.174876	0.151995	0.0981944	-0.317545	-0.464473	-0.116634
Week 38	09/14/20 - 09/20/20	0.297929	-0.494183	0.239378	0.0885482	0.0200484	0.0298914	-0.586109	0.435659	0.107581	-0.021993	0.223661	-0.219139	-0.262806	0.106902	-0.574305	0.447433	-0.168487	-0.0924836	0.0796359	0.352282	0.114061	-0.0136582	-0.41975	0.468567	-0.182281
Week 39	09/21/20 - 09/27/20	0.426586	-0.540591	0.0400227	0.60364	0.0858359	-0.0954744	-0.595382	0.175833	0.0115621	-0.165547	0.15868	-0.123957	0.250861	0.417006	-0.362627	0.0774219	-0.205634	-0.217471	0.398991	0.224787	0.0076351	0.389624	-0.511114	0.745064	0.0364954
Week 40	09/28/20 - 10/04/20	0.390437	-0.570199	0.280873	0.171387	-0.0313466	-0.0649174	-0.682282	0.541831	0.0710967	-0.216198	0.512791	-0.397985	0.115486	0.318946	-0.0212645	0.198552	-0.324854	-0.251331	0.467466	0.10149	0.214038	0.0789342	-0.461976	-0.0207597	0.0304998
Week 41	10/5/20 - 10/11/20	-0.0900199	-3.52891	-1.18472	-0.890507	-0.0855426	-0.833812	-0.812657	-0.659066	-0.102387	-8.79082	-3.50513	-0.887349	-1.51905	-0.639798	-2.95451	-1.28998	-1.51905	-0.71092	-0.644286	-0.906478	-0.100577	-0.956479	-0.825186	-1.23873	-1.09359
Week 42	10/12/20 - 10/18/20	-0.369156	-3.28224	-0.581151	-2.08908	-0.0616405	-0.668602	-0.460558	-0.648604	0.0097327	-5.98506	-3.48232	-0.230398	-1.78624	-0.0797661	-2.04119	-0.791802	-1.78624	-0.337614	-0.472036	-0.507532	-0.187835	-1.04014	-0.649595	-0.190532	-1.01148
Week 43	10/19/20 - 10/25/20	-0.350008	-3.22266	-0.122603	-1.31145	-0.515277	-0.506293	-0.266682	-0.387519	0.0801222	-5.65449	-2.58467	-0.530212	-1.41716	0.104392	-1.11794	-0.0728925	-1.41716	-0.0853463	-0.189428	-0.374557	-0.126225	-1.18479	-0.460167	-0.30521	-0.883548
Week 44	10/26/20 - 11/1/20	0.046977	-1.5369	0.172513	-1.08548	-0.42055	-0.229994	0.0952961	0.102164	-0.0470757	-4.02025	-1.73962	-0.535698	-0.714359	0.635611	-0.997091	0.195157	-0.714359	-0.0150433	0.371409	-0.220858	0.0846126	-1.15828	-0.379739	-2.05844	-0.646231
Week 45	11/2/20 - 11/8/20	0.386498	-2.2361	0.42159	-0.906199	-0.683647	-0.228491	0.445678	0.46284	0.0661228	-2.4632	-1.12544	-0.324331	-0.887152	0.701386	-0.249194	0.548609	-0.887152	0.326318	0.302055	0.226429	0.315314	-0.677579	0.0567291	-1.77142	0.022238
Week 46	11/9/20 - 11/15/20	0.959965	-1.30373	0.515254	0.0011621	-0.280624	0.0874267	0.47526	1.15578	0.170335	-1.30122	-0.637067	-0.0435519	-0.316864	1.4915	0.160886	0.908992	-0.316864	0.272126	0.752812	0.25258	0.536098	-0.375521	0.2256	-1.09905	0.364859
Week 47	11/16/20 - 11/22/20	0.683199	-0.564363	0.385249	-0.0389688	0.131812	0.272946	0.603629	0.838334	0.319286	-0.756447	-0.359132	-0.0524717	0.179675	0.831734	0.0116221	0.162638	0.179675	0.608005	0.525569	0.383106	0.579741	-0.422595	0.293287	-0.467375	0.466667
Week 48	11/23/20 - 11/29/20	0.783292	-0.110461	0.222938	0.266692	0.182822	0.547597	0.53464	0.740062	0.197283	-0.508181	-0.270964	0.324532	0.177856	0.877977	0.779939	0.337093	0.177856	0.510476	0.316812	0.193519	0.25793	-0.219177	0.310053	0.59544	0.501807
Week 49	11/30/20 - 12/6/20	0.992284	0.234294	0.420774	0.158207	0.594858	0.168826	0.576542	1.0192	0.438839	0.0041338	0.468651	0.432248	0.357894	0.575084	0.142496	0.291469	0.357894	0.494721	0.522792	0.240727	0.496248	0.132418	0.220761	1.22208	0.406226
Week 50	12/7/20 - 12/13/20	0.788753	0.544083	0.246896	0.0741607	0.214278	0.506613	0.571843	0.734658	0.619301	0.302795	0.295897	0.247371	0.789784	0.638456	1.03098	0.236145	0.789784	0.937297	0.324992	0.343096	0.463218	0.434972	0.788564	0.344435	0.292386
Week 51	12/14/20 - 12/20/20	0.788606	0.603006	0.16852	0.363119	0.181838	0.318569	0.693205	0.675255	0.450641	-0.0283939	0.303226	0.625	0.537689	0.466332	0.290372	0.0169342	0.537689	0.729264	0.196071	0.102669	0.282596	0.472998	0.406034	0.842634	0.153236
Week 52	12/21/20 - 12/27/20	0.797137	0.318301	-0.0127245	1.60238	1.6879	0.527156	0.475296	0.681384	0.369618	-0.772659	-0.398887	0.325795	0.367855	0.260532	-0.0399561	-0.306805	0.367855	0.614805	0.144334	-0.0339225	0.336326	-0.219179	0.428781	1.0688	0.0209535
Week 53	12/28/20 - 01/03/21	1.82999	0.228478	0.122262	0.0230985	0.084926	0.355166	0.996241	1.60609	0.678944	N.A.	-0.969043	0.486242	0.341496	0.640682	-0.0730251	-0.253233	0.341496	1.08282	0.191618	0.176056	0.52256	1.28607	1.04012	-0.0085538	0.641858
		*Insufficient data at time of estimation
		**Values for the fourth quarter (weeks 41 through 53) are for the Southern California region (combined Los Angeles, Riverside, & San Diego metro areas)
		Entering 2021, the metropolitan areas with the largest persistence are New York City (1.83), Miami (1.00), Philadelphia (1.61), Tampa (1.08), Charlotte (1.29), and Orlando (1.04). These areas are at high risk for increased case loads during the first full week of January with a potential for explosive growth.
