# Supplementary material for: Dynamic Panel Data Modeling and Surveillance of COVID-19 in Metropolitan Areas in the United States: Longitudinal Trend Analysis
Source: J Med Internet Res. 2021 Feb 9;23(2):e26081. doi: 10.2196/26081 (PMC7879727; doi:10.2196/26081)
Supplement: Multimedia Appendix 2 [file jmir_v23i2e26081_app2.xlsx]

## Sheet: Sheet1
metro	ISO_week	Speed	Acceleration	Jerk
New York City	3/2/20-3/08/20	0.0824441	0.0824441	0.0824441
New York City	3/09/20-3/15/20	0.437181	0.354737	0.272293
New York City	3/16/20-3/22/29	11.9438	11.5066	11.1519
New York City	3/23/20-3/29/20	36.8533	24.9095	13.4028
New York City	3/30/20-4/5/20	59.7546	22.9013	-2.00816
New York City	4/6/20-4/12/20	63.8957	4.14111	-18.7602
New York City	4/13/20-4/19/20	53.383	-10.5128	-14.6539
New York City	4/20/20-4/26/20	44.566	-8.81699	1.69577
New York City	4/27/20-5/3/20	28.0476	-16.5183	-7.70134
New York City	5/4/20-5/10/20	17.4736	-10.574	5.9443
New York City	5/11/20-5/17/20	12.6578	-4.8158	5.75823
New York City	5/18/20-5/24/20	9.82295	-2.83487	1.98093
New York City	5/25/20-5/31/29	8.60823	-1.21473	1.62014
New York City	6/1/20-6/7/20	6.03506	-2.57316	-1.35844
New York City	6/8/20-6/14/20	4.3945	-1.64056	0.932601
New York City	6/15/20-6/21/20	3.56552	-0.828979	0.811584
New York City	6/22/20-6/28/20	3.415	-0.150517	0.678462
New York City	6/29/20-7/5/20	3.37265	-0.0423567	0.10816
New York City	7/6/20-7/12/20	3.20927	-0.163375	-0.121019
New York City	7/13/20-7/19/20	3.32197	0.112699	0.276074
New York City	7/20/20-7/26/20	3.9316	0.609633	0.496934
New York City	7/27/20-8/2/20	3.75234	-0.179259	-0.788892
New York City	8/03/20-8/09/29	3.57838	-0.173965	0.0052948
New York City	8/10/20-8/16/20	4.01026	0.431886	0.605851
New York City	8/17/20-8/23/20	3.2539	-0.756368	-1.18825
New York City	8/24/20-8/30/20	3.21683	-0.0370619	0.719306
New York City	8/31/20-9/6/20	4.01026	0.79343	0.830492
New York City	9/7/20-9/13/20	3.63889	-0.371377	-1.16481
New York City	9/14/20-9/20/20	4.42854	0.789648	1.16103
New York City	9/21/20-9/27/20	5.08582	0.657284	-0.132365
New York City	9/28/20-10/4/20	7.2392	2.15338	1.4961
New York City	10/5/20-10/11/20	7.93279	0.69359	-1.45979
New York City	10/12/20-10/18/20	8.51217	0.579378	-0.114212
New York City	10/19/20-10/25/20	10.0294	1.51727	0.937897
New York City	10/26/20-11/1/20	13.1109	3.08144	1.56417
New York City	11/2/20-11/8/20	17.1628	4.05187	0.970422
New York City	11/9/20-11/15/20	27.6218	10.4591	6.40719
New York City	11/16/20-11/22/20	30.7312	3.10943	-7.34963
New York City	11/23/20-11/29/20	35.3353	4.60401	1.49458
New York City	11/30/20-12/06/20	48.3856	13.0504	8.44636
New York City	12/07/20-12/13/20	49.8121	1.42651	-11.6239
New York City	12/14/20-12/20/20	51.1471	1.33499	-0.0915184
New York City	12/21/20-12/27/20	50.9603	-0.186825	-1.52182
New York City	12/28/20-1/3/21	87.1525	36.1922	36.379
Los Angeles	3/2/20-3/08/20	0.0162156	0.0162156	0.0162156
Los Angeles	3/09/20-3/15/20	0.0745917	0.0583761	0.0421605
Los Angeles	3/16/20-3/22/29	0.451874	0.377283	0.318907
Los Angeles	3/23/20-3/29/20	2.23018	1.77831	1.40103
Los Angeles	3/30/20-4/5/20	4.54793	2.31775	0.539439
Los Angeles	4/6/20-4/12/20	3.99444	-0.553492	-2.87124
Los Angeles	4/13/20-4/19/20	3.79229	-0.202154	0.351338
Los Angeles	4/20/20-4/26/20	8.24292	4.45064	4.65279
Los Angeles	4/27/20-5/3/20	7.35431	-0.888614	-5.33925
Los Angeles	5/4/20-5/10/20	7.32296	-0.0313501	0.857264
Los Angeles	5/11/20-5/17/20	7.75213	0.429173	0.460523
Los Angeles	5/18/20-5/24/20	8.62021	0.868074	0.438902
Los Angeles	5/25/20-5/31/29	11.819	3.19879	2.33072
Los Angeles	6/1/20-6/7/20	10.8396	-0.979422	-4.17822
Los Angeles	6/8/20-6/14/20	11.1423	0.302691	1.28211
Los Angeles	6/15/20-6/21/20	13.2189	2.07668	1.77398
Los Angeles	6/22/20-6/28/20	18.035	4.81603	2.73935
Los Angeles	6/29/20-7/5/20	15.1551	-2.87989	-7.69592
Los Angeles	7/6/20-7/12/20	36.4775	21.3224	24.2023
Los Angeles	7/13/20-7/19/20	29.241	-7.23647	-28.5589
Los Angeles	7/20/20-7/26/20	24.9234	-4.31767	2.91881
Los Angeles	7/27/20-8/2/20	22.9072	-2.01614	2.30153
Los Angeles	8/03/20-8/09/29	20.1192	-2.788	-0.771862
Los Angeles	8/10/20-8/16/20	18.9074	-1.21185	1.57615
Los Angeles	8/17/20-8/23/20	12.9617	-5.94571	-4.73387
Los Angeles	8/24/20-8/30/20	12.4795	-0.482143	5.46357
Los Angeles	8/31/20-9/6/20	9.59206	-2.88745	-2.40531
Los Angeles	9/7/20-9/13/20	7.40404	-2.18802	0.699431
Los Angeles	9/14/20-9/20/20	8.58886	1.18482	3.37284
Los Angeles	9/21/20-9/27/20	8.92506	0.336203	-0.848617
Los Angeles	9/28/20-10/4/20	8.74452	-0.180533	-0.516736
Los Angeles	10/5/20-10/11/20	9.41045	0.66592	0.846454
Los Angeles	10/12/20-10/18/20	8.00942	-1.40103	-2.06695
Los Angeles	10/19/20-10/25/20	14.0686	6.05922	7.46025
Los Angeles	10/26/20-11/1/20	11.8612	-2.20748	-8.26671
Los Angeles	11/2/20-11/8/20	16.3853	4.52415	6.73163
Los Angeles	11/9/20-11/15/20	21.97	5.58465	1.0605
Los Angeles	11/16/20-11/22/20	31.8139	9.84394	4.25929
Los Angeles	11/23/20-11/29/20	42.6448	10.8309	0.986986
Los Angeles	11/30/20-12/06/20	68.1779	25.5331	14.7021
Los Angeles	12/07/20-12/13/20	98.6675	30.4896	4.95656
Los Angeles	12/14/20-12/20/20	129.831	31.1631	0.673485
Los Angeles	12/21/20-12/27/20	100.92	-28.9102	-60.0733
Los Angeles	12/28/20-1/3/21	128.531	27.6108	56.521
Chicago	3/2/20-3/08/20	0.0060414	0.00453105	0.0030207
Chicago	3/09/20-3/15/20	0.0800486	0.0740072	0.0694761
Chicago	3/16/20-3/22/29	1.45296	1.37291	1.2989
Chicago	3/23/20-3/29/20	5.27415	3.82119	2.44828
Chicago	3/30/20-4/5/20	9.82785	4.55371	0.73252
Chicago	4/6/20-4/12/20	14.0085	4.18065	-0.373056
Chicago	4/13/20-4/19/20	13.9224	-0.0860901	-4.26674
Chicago	4/20/20-4/26/20	19.1935	5.27112	5.35721
Chicago	4/27/20-5/3/20	25.3845	6.19093	0.919805
Chicago	5/4/20-5/10/20	23.1159	-2.26855	-8.45948
Chicago	5/11/20-5/17/20	23.1325	0.016613	2.28516
Chicago	5/18/20-5/24/20	22.9135	-0.219	-0.235613
Chicago	5/25/20-5/31/29	14.1852	-8.72832	-8.50932
Chicago	6/1/20-6/7/20	10.3474	-3.8378	4.89052
Chicago	6/8/20-6/14/20	6.30874	-4.03868	-0.200877
Chicago	6/15/20-6/21/20	5.75142	-0.55732	3.48136
Chicago	6/22/20-6/28/20	6.45071	0.699293	1.25661
Chicago	6/29/20-7/5/20	7.23458	0.783872	0.0845795
Chicago	7/6/20-7/12/20	8.39	1.15542	0.371547
Chicago	7/13/20-7/19/20	8.80686	0.416857	-0.738562
Chicago	7/20/20-7/26/20	11.1872	2.38031	1.96346
Chicago	7/27/20-8/2/20	11.2778	0.090621	-2.28969
Chicago	8/03/20-8/09/29	13.1612	1.88341	1.79279
Chicago	8/10/20-8/16/20	12.1508	-1.01042	-2.89383
Chicago	8/17/20-8/23/20	14.2487	2.09788	3.1083
Chicago	8/24/20-8/30/20	12.6688	-1.57983	-3.6777
Chicago	8/31/20-9/6/20	13.7835	1.11464	2.69447
Chicago	9/7/20-9/13/20	10.4154	-3.36808	-4.48272
Chicago	9/14/20-9/20/20	12.1946	1.77919	5.14728
Chicago	9/21/20-9/27/20	12.4166	0.222022	-1.55717
Chicago	9/28/20-10/4/20	12.9784	0.561851	0.339828
Chicago	10/5/20-10/11/20	17.215	4.23653	3.67468
Chicago	10/12/20-10/18/20	25.8104	8.59541	4.35887
Chicago	10/19/20-10/25/20	33.0752	7.26479	-1.33062
Chicago	10/26/20-11/1/20	48.4083	15.3331	8.0683
Chicago	11/2/20-11/8/20	75.152	26.7438	11.4107
Chicago	11/9/20-11/15/20	92.4335	17.2814	-9.46235
Chicago	11/16/20-11/22/20	86.8814	-5.55206	-22.8335
Chicago	11/23/20-11/29/20	67.3027	-19.5787	-14.0266
Chicago	11/30/20-12/06/20	72.9469	5.64419	25.2229
Chicago	12/07/20-12/13/20	65.2003	-7.74659	-13.3908
Chicago	12/14/20-12/20/20	53.8908	-11.3095	-3.56292
Chicago	12/21/20-12/27/20	39.4942	-14.3967	-3.08715
Chicago	12/28/20-1/3/21	43.264	3.76984	18.1665
Dallas	3/2/20-3/08/20	0	0	0
Dallas	3/09/20-3/15/20	0.0377273	0.0377273	0.0377273
Dallas	3/16/20-3/22/29	0.243341	0.205614	0.167887
Dallas	3/23/20-3/29/20	1.52418	1.28084	1.07523
Dallas	3/30/20-4/5/20	2.34475	0.82057	-0.460274
Dallas	4/6/20-4/12/20	2.71448	0.369728	-0.450842
Dallas	4/13/20-4/19/20	2.65035	-0.0641365	-0.433865
Dallas	4/20/20-4/26/20	2.71826	0.0679092	0.132046
Dallas	4/27/20-5/3/20	3.82555	1.1073	1.03939
Dallas	5/4/20-5/10/20	5.24599	1.42043	0.313137
Dallas	5/11/20-5/17/20	6.00431	0.758319	-0.662115
Dallas	5/18/20-5/24/20	4.54237	-1.46193	-2.22025
Dallas	5/25/20-5/31/29	4.39524	-0.147137	1.3148
Dallas	6/1/20-6/7/20	5.45537	1.06014	1.20728
Dallas	6/8/20-6/14/20	7.56245	2.10707	1.04693
Dallas	6/15/20-6/21/20	9.29979	1.73734	-0.369728
Dallas	6/22/20-6/28/20	14.3402	5.04037	3.30303
Dallas	6/29/20-7/5/20	18.8731	4.53294	-0.507433
Dallas	7/6/20-7/12/20	28.8388	9.96568	5.43274
Dallas	7/13/20-7/19/20	26.643	-2.19573	-12.1614
Dallas	7/20/20-7/26/20	23.6173	-3.02573	-0.830004
Dallas	7/27/20-8/2/20	18.7429	-4.87437	-1.84864
Dallas	8/03/20-8/09/29	20.0106	1.26764	6.14201
Dallas	8/10/20-8/16/20	24.0342	4.02362	2.75598
Dallas	8/17/20-8/23/20	28.7067	4.67253	0.648911
Dallas	8/24/20-8/30/20	10.841	-17.8658	-22.5383
Dallas	8/31/20-9/6/20	10.2939	-0.547047	17.3187
Dallas	9/7/20-9/13/20	7.56999	-2.72391	-2.17687
Dallas	9/14/20-9/20/20	11.852	4.28205	7.00597
Dallas	9/21/20-9/27/20	15.3098	3.45771	-0.824342
Dallas	9/28/20-10/4/20	13.812	-1.49778	-4.95549
Dallas	10/5/20-10/11/20	12.7688	-1.04316	0.454616
Dallas	10/12/20-10/18/20	17.0603	4.29148	5.33464
Dallas	10/19/20-10/25/20	17.5508	0.490456	-3.80103
Dallas	10/26/20-11/1/20	19.0617	1.51098	1.02052
Dallas	11/2/20-11/8/20	23.4098	4.34808	2.8371
Dallas	11/9/20-11/15/20	32.5568	9.14699	4.79892
Dallas	11/16/20-11/22/20	44.2523	11.6955	2.54848
Dallas	11/23/20-11/29/20	34.1338	-10.1185	-21.8139
Dallas	11/30/20-12/06/20	57.6436	23.5098	33.6283
Dallas	12/07/20-12/13/20	51.4205	-6.22313	-29.7329
Dallas	12/14/20-12/20/20	38.3612	-13.0593	-6.83619
Dallas	12/21/20-12/27/20	171.122	132.761	145.82
Dallas	12/28/20-1/3/21	80.8704	-90.2513	-223.012
Houston	3/2/20-3/08/20	0.0222389	0.0222389	0.0222389
Houston	3/09/20-3/15/20	0.028304	0.00606514	-0.0161737
Houston	3/16/20-3/22/29	0.0970423	0.0687383	0.0626731
Houston	3/23/20-3/29/20	1.37274	1.2757	1.20696
Houston	3/30/20-4/5/20	2.74347	1.37072	0.0950205
Houston	4/6/20-4/12/20	5.87106	3.12759	1.75687
Houston	4/13/20-4/19/20	3.31561	-2.55545	-5.68304
Houston	4/20/20-4/26/20	3.04066	-0.274953	2.28049
Houston	4/27/20-5/3/20	3.28326	0.242606	0.517559
Houston	5/4/20-5/10/20	3.21857	-0.0646949	-0.307301
Houston	5/11/20-5/17/20	3.48543	0.266866	0.331561
Houston	5/18/20-5/24/20	4.1061	0.620666	0.3538
Houston	5/25/20-5/31/29	3.77454	-0.331561	-0.952227
Houston	6/1/20-6/7/20	5.76391	1.98937	2.32093
Houston	6/8/20-6/14/20	6.31786	0.553949	-1.43542
Houston	6/15/20-6/21/20	12.9673	6.64942	6.09547
Houston	6/22/20-6/28/20	22.6169	9.64964	3.00022
Houston	6/29/20-7/5/20	19.2407	-3.37626	-13.0259
Houston	7/6/20-7/12/20	25.14	5.89936	9.27562
Houston	7/13/20-7/19/20	33.4877	8.34766	2.4483
Houston	7/20/20-7/26/20	25.7263	-7.76136	-16.109
Houston	7/27/20-8/2/20	24.3111	-1.4152	6.34616
Houston	8/03/20-8/09/29	32.7922	8.48109	9.89629
Houston	8/10/20-8/16/20	24.0786	-8.71359	-17.1947
Houston	8/17/20-8/23/20	20.5669	-3.51172	5.20187
Houston	8/24/20-8/30/20	20.0291	-0.537777	2.97394
Houston	8/31/20-9/6/20	15.8745	-4.15462	-3.61684
Houston	9/7/20-9/13/20	13.9559	-1.91861	2.23601
Houston	9/14/20-9/20/20	20.201	6.24507	8.16368
Houston	9/21/20-9/27/20	37.8	17.599	11.3539
Houston	9/28/20-10/4/20	15.7673	-22.0326	-39.6317
Houston	10/5/20-10/11/20	9.62942	-6.13792	15.8947
Houston	10/12/20-10/18/20	9.33425	-0.29517	5.84275
Houston	10/19/20-10/25/20	12.0332	2.69899	2.99416
Houston	10/26/20-11/1/20	11.0123	-1.02097	-3.71995
Houston	11/2/20-11/8/20	11.5501	0.537776	1.55874
Houston	11/9/20-11/15/20	17.0491	5.49906	4.96129
Houston	11/16/20-11/22/20	22.6048	5.55567	0.0566082
Houston	11/23/20-11/29/20	18.5816	-4.02321	-9.57888
Houston	11/30/20-12/06/20	34.824	16.2424	20.2657
Houston	12/07/20-12/13/20	30.4046	-4.41947	-20.6619
Houston	12/14/20-12/20/20	21.1835	-9.22104	-4.80157
Houston	12/21/20-12/27/20	66.8662	45.6826	54.9037
Houston	12/28/20-1/3/21	52.3179	-14.5482	-60.2309
Washington DC	3/2/20-3/08/20	0.0212777	0.0212777	0.0212777
Washington DC	3/09/20-3/15/20	0.122347	0.101069	0.0797912
Washington DC	3/16/20-3/22/29	0.691524	0.569177	0.468109
Washington DC	3/23/20-3/29/20	2.44959	1.75807	1.18889
Washington DC	3/30/20-4/5/20	4.99227	2.54268	0.784613
Washington DC	4/6/20-4/12/20	9.76379	4.77152	2.22884
Washington DC	4/13/20-4/19/20	10.8463	1.0825	-3.68901
Washington DC	4/20/20-4/26/20	13.7055	2.85919	1.77669
Washington DC	4/27/20-5/3/20	17.7269	4.02148	1.16229
Washington DC	5/4/20-5/10/20	18.1552	0.428213	-3.59326
Washington DC	5/11/20-5/17/20	17.9583	-0.196817	-0.625031
Washington DC	5/18/20-5/24/20	19.501	1.54263	1.73945
Washington DC	5/25/20-5/31/29	20.2457	0.744719	-0.797911
Washington DC	6/1/20-6/7/20	14.9555	-5.29016	-6.03488
Washington DC	6/8/20-6/14/20	8.90736	-6.04817	-0.758017
Washington DC	6/15/20-6/21/20	6.04286	-2.8645	3.18367
Washington DC	6/22/20-6/28/20	6.22106	0.1782	3.04271
Washington DC	6/29/20-7/5/20	6.1785	-0.0425549	-0.220755
Washington DC	7/6/20-7/12/20	6.22372	0.0452147	0.0877695
Washington DC	7/13/20-7/19/20	7.50037	1.27666	1.23144
Washington DC	7/20/20-7/26/20	7.99242	0.492046	-0.784614
Washington DC	7/27/20-8/2/20	8.63075	0.63833	0.146284
Washington DC	8/03/20-8/09/29	9.66272	1.03197	0.393636
Washington DC	8/10/20-8/16/20	9.04566	-0.617052	-1.64902
Washington DC	8/17/20-8/23/20	8.33552	-0.710141	-0.0930891
Washington DC	8/24/20-8/30/20	8.35414	0.0186176	0.728759
Washington DC	8/31/20-9/6/20	8.3834	0.0292568	0.0106392
Washington DC	9/7/20-9/13/20	8.22647	-0.156923	-0.18618
Washington DC	9/14/20-9/20/20	8.45787	0.231395	0.388318
Washington DC	9/21/20-9/27/20	6.90726	-1.55061	-1.782
Washington DC	9/28/20-10/4/20	6.9179	0.0106387	1.56125
Washington DC	10/5/20-10/11/20	8.69724	1.77934	1.76871
Washington DC	10/12/20-10/18/20	9.55899	0.861745	-0.9176
Washington DC	10/19/20-10/25/20	9.23184	-0.327144	-1.18889
Washington DC	10/26/20-11/1/20	12.341	3.1092	3.43634
Washington DC	11/2/20-11/8/20	14.4901	2.14904	-0.960154
Washington DC	11/9/20-11/15/20	18.2988	3.8087	1.65966
Washington DC	11/16/20-11/22/20	25.5252	7.22643	3.41772
Washington DC	11/23/20-11/29/20	30.2409	4.71566	-2.51077
Washington DC	11/30/20-12/06/20	32.7516	2.51076	-2.2049
Washington DC	12/07/20-12/13/20	43.0766	10.325	7.81422
Washington DC	12/14/20-12/20/20	35.406	-7.6706	-17.9956
Washington DC	12/21/20-12/27/20	40.6111	5.20505	12.8756
Washington DC	12/28/20-1/3/21	41.6989	1.08782	-4.11723
Miami	3/2/20-3/08/20	0.00463334	0.00463334	0.00463334
Miami	3/09/20-3/15/20	0.120467	0.115833	0.1112
Miami	3/16/20-3/22/29	1.0703	0.949834	0.834001
Miami	3/23/20-3/29/20	5.44649	4.37619	3.42635
Miami	3/30/20-4/5/20	9.64893	4.20244	-0.173749
Miami	4/6/20-4/12/20	10.6961	1.04713	-3.1553
Miami	4/13/20-4/19/20	8.90991	-1.78615	-2.83329
Miami	4/20/20-4/26/20	7.60331	-1.3066	0.479552
Miami	4/27/20-5/3/20	5.65267	-1.95064	-0.644035
Miami	5/4/20-5/10/20	5.83337	0.1807	2.13134
Miami	5/11/20-5/17/20	6.23184	0.398467	0.217767
Miami	5/18/20-5/24/20	5.37004	-0.861801	-1.26027
Miami	5/25/20-5/31/29	5.50441	0.134367	0.996167
Miami	6/1/20-6/7/20	8.02031	2.5159	2.38154
Miami	6/8/20-6/14/20	11.8081	3.78776	1.27185
Miami	6/15/20-6/21/20	18.582	6.77394	2.98619
Miami	6/22/20-6/28/20	32.489	13.907	7.13302
Miami	6/29/20-7/5/20	54.1243	21.6354	7.72841
Miami	7/6/20-7/12/20	70.4291	16.3047	-5.33065
Miami	7/13/20-7/19/20	78.3428	7.91374	-8.39098
Miami	7/20/20-7/26/20	81.3753	3.03252	-4.88123
Miami	7/27/20-8/2/20	70.5681	-10.8073	-13.8398
Miami	8/03/20-8/09/29	39.0544	-31.5137	-20.7064
Miami	8/10/20-8/16/20	44.3272	5.27274	36.7864
Miami	8/17/20-8/23/20	25.0409	-19.2863	-24.559
Miami	8/24/20-8/30/20	17.7967	-7.24423	12.042
Miami	8/31/20-9/6/20	19.3419	1.54522	8.78945
Miami	9/7/20-9/13/20	11.171	-8.17089	-9.71611
Miami	9/14/20-9/20/20	12.3872	1.21625	9.38714
Miami	9/21/20-9/27/20	10.8212	-1.56607	-2.78232
Miami	9/28/20-10/4/20	10.7841	-0.0370674	1.529
Miami	10/5/20-10/11/20	12.0166	1.23247	1.26954
Miami	10/12/20-10/18/20	14.0552	2.03867	0.8062
Miami	10/19/20-10/25/20	17.2476	3.19237	1.1537
Miami	10/26/20-11/1/20	24.6308	7.38322	4.19085
Miami	11/2/20-11/8/20	33.0195	8.38866	1.00544
Miami	11/9/20-11/15/20	36.0219	3.0024	-5.38626
Miami	11/16/20-11/22/20	49.6393	13.6174	10.615
Miami	11/23/20-11/29/20	50.0099	0.37067	-13.2467
Miami	11/30/20-12/06/20	60.7686	10.7586	10.3879
Miami	12/07/20-12/13/20	58.2295	-2.53907	-13.2977
Miami	12/14/20-12/20/20	63.0783	4.84879	7.38786
Miami	12/21/20-12/27/20	54.4023	-8.67593	-13.5247
Miami	12/28/20-1/3/21	71.3094	16.9071	25.583
Philadelphai	3/2/20-3/08/20	0.0132805	0.0132805	0.0132805
Philadelphai	3/09/20-3/15/20	0.116869	0.103588	0.0903076
Philadelphai	3/16/20-3/22/29	0.751678	0.634809	0.531221
Philadelphai	3/23/20-3/29/20	5.3494	4.59772	3.96291
Philadelphai	3/30/20-4/5/20	12.7042	7.35476	2.75704
Philadelphai	4/6/20-4/12/20	20.0456	7.34148	-0.0132813
Philadelphai	4/13/20-4/19/20	17.0575	-2.98812	-10.3296
Philadelphai	4/20/20-4/26/20	18.7016	1.64413	4.63225
Philadelphai	4/27/20-5/3/20	18.3085	-0.393105	-2.03724
Philadelphai	5/4/20-5/10/20	15.9791	-2.3294	-1.9363
Philadelphai	5/11/20-5/17/20	11.5913	-4.38789	-2.05848
Philadelphai	5/18/20-5/24/20	11.5036	-0.0876513	4.30024
Philadelphai	5/25/20-5/31/29	8.99623	-2.50737	-2.41971
Philadelphai	6/1/20-6/7/20	6.8501	-2.14613	0.361231
Philadelphai	6/8/20-6/14/20	5.42111	-1.42899	0.717149
Philadelphai	6/15/20-6/21/20	4.47554	-0.945574	0.483412
Philadelphai	6/22/20-6/28/20	4.95098	0.475443	1.42102
Philadelphai	6/29/20-7/5/20	4.6774	-0.273579	-0.749022
Philadelphai	7/6/20-7/12/20	5.58579	0.908389	1.18197
Philadelphai	7/13/20-7/19/20	6.45434	0.868547	-0.0398417
Philadelphai	7/20/20-7/26/20	8.1994	1.74506	0.876515
Philadelphai	7/27/20-8/2/20	8.06128	-0.138118	-1.88318
Philadelphai	8/03/20-8/09/29	6.39591	-1.66538	-1.52726
Philadelphai	8/10/20-8/16/20	6.93775	0.541846	2.20722
Philadelphai	8/17/20-8/23/20	5.68141	-1.25634	-1.79818
Philadelphai	8/24/20-8/30/20	5.283	-0.398416	0.857923
Philadelphai	8/31/20-9/6/20	6.88729	1.60429	2.0027
Philadelphai	9/7/20-9/13/20	5.26972	-1.61757	-3.22186
Philadelphai	9/14/20-9/20/20	7.05993	1.79022	3.40778
Philadelphai	9/21/20-9/27/20	5.75844	-1.30149	-3.09171
Philadelphai	9/28/20-10/4/20	8.37736	2.61892	3.92041
Philadelphai	10/5/20-10/11/20	8.75187	0.374511	-2.24441
Philadelphai	10/12/20-10/18/20	9.87009	1.11822	0.743711
Philadelphai	10/19/20-10/25/20	12.1517	2.2816	1.16337
Philadelphai	10/26/20-11/1/20	17.3709	5.21925	2.93765
Philadelphai	11/2/20-11/8/20	24.0192	6.64824	1.42899
Philadelphai	11/9/20-11/15/20	41.3051	17.2859	10.6377
Philadelphai	11/16/20-11/22/20	47.114	5.80891	-11.477
Philadelphai	11/23/20-11/29/20	48.5775	1.46351	-4.34539
Philadelphai	11/30/20-12/06/20	62.2804	13.7029	12.2393
Philadelphai	12/07/20-12/13/20	60.3228	-1.95755	-15.6604
Philadelphai	12/14/20-12/20/20	53.3718	-6.95103	-4.99348
Philadelphai	12/21/20-12/27/20	46.6067	-6.7651	0.185932
Philadelphai	12/28/20-1/3/21	64.3867	17.78	24.5451
Atlanta	3/2/20-3/08/20	0.00951043	0.00951043	0.00951043
Atlanta	3/09/20-3/15/20	0.175943	0.166433	0.156922
Atlanta	3/16/20-3/22/29	0.801254	0.625311	0.458878
Atlanta	3/23/20-3/29/20	2.96012	2.15887	1.53356
Atlanta	3/30/20-4/5/20	5.27591	2.31579	0.156922
Atlanta	4/6/20-4/12/20	5.40668	0.130769	-2.18502
Atlanta	4/13/20-4/19/20	7.44667	2.03999	1.90922
Atlanta	4/20/20-4/26/20	5.2664	-2.18027	-4.22025
Atlanta	4/27/20-5/3/20	6.09143	0.825029	3.0053
Atlanta	5/4/20-5/10/20	6.14136	0.0499301	-0.775099
Atlanta	5/11/20-5/17/20	3.13606	-3.0053	-3.05523
Atlanta	5/18/20-5/24/20	5.55409	2.41803	5.42332
Atlanta	5/25/20-5/31/29	6.73576	1.18167	-1.23636
Atlanta	6/1/20-6/7/20	5.61115	-1.12461	-2.30628
Atlanta	6/8/20-6/14/20	5.61353	0.00237751	1.12699
Atlanta	6/15/20-6/21/20	7.59646	1.98292	1.98055
Atlanta	6/22/20-6/28/20	12.889	5.29255	3.30963
Atlanta	6/29/20-7/5/20	22.1213	9.23225	3.93969
Atlanta	7/6/20-7/12/20	22.4232	0.301956	-8.93029
Atlanta	7/13/20-7/19/20	26.6577	4.23452	3.93256
Atlanta	7/20/20-7/26/20	27.5636	0.905869	-3.32865
Atlanta	7/27/20-8/2/20	27.9369	0.373283	-0.532585
Atlanta	8/03/20-8/09/29	28.0962	0.1593	-0.213984
Atlanta	8/10/20-8/16/20	23.6857	-4.41046	-4.56976
Atlanta	8/17/20-8/23/20	20.9111	-2.77467	1.63579
Atlanta	8/24/20-8/30/20	16.1749	-4.73619	-1.96153
Atlanta	8/31/20-9/6/20	13.3336	-2.84124	1.89495
Atlanta	9/7/20-9/13/20	10.4353	-2.8983	-0.0570631
Atlanta	9/14/20-9/20/20	11.2176	0.782233	3.68054
Atlanta	9/21/20-9/27/20	10.1191	-1.09845	-1.88069
Atlanta	9/28/20-10/4/20	9.43672	-0.682374	0.41608
Atlanta	10/5/20-10/11/20	11.5314	2.09467	2.77705
Atlanta	10/12/20-10/18/20	12.4824	0.951043	-1.14363
Atlanta	10/19/20-10/25/20	12.9794	0.496921	-0.454123
Atlanta	10/26/20-11/1/20	13.0982	0.11888	-0.37804
Atlanta	11/2/20-11/8/20	14.0992	1.00097	0.882092
Atlanta	11/9/20-11/15/20	17.4611	3.36194	2.36096
Atlanta	11/16/20-11/22/20	24.1779	6.71674	3.3548
Atlanta	11/23/20-11/29/20	20.6091	-3.56879	-10.2855
Atlanta	11/30/20-12/06/20	30.6355	10.0264	13.5952
Atlanta	12/07/20-12/13/20	42.6257	11.9903	1.9639
Atlanta	12/14/20-12/20/20	43.4246	0.798874	-11.1914
Atlanta	12/21/20-12/27/20	44.378	0.953423	0.154549
Atlanta	12/28/20-1/3/21	58.5629	14.1848	13.2314
Phoenix	3/2/20-3/08/20	0.00866115	0.00866115	0.00866115
Phoenix	3/09/20-3/15/20	0.0144353	0.0057741	-0.00288705
Phoenix	3/16/20-3/22/29	0.25406	0.239625	0.233851
Phoenix	3/23/20-3/29/20	1.44064	1.18658	0.946953
Phoenix	3/30/20-4/5/20	2.40491	0.964275	-0.222303
Phoenix	4/6/20-4/12/20	2.00361	-0.4013	-1.36557
Phoenix	4/13/20-4/19/20	2.05847	0.0548539	0.456154
Phoenix	4/20/20-4/26/20	2.4973	0.438832	0.383978
Phoenix	4/27/20-5/3/20	3.86865	1.37135	0.932517
Phoenix	5/4/20-5/10/20	4.00145	0.132804	-1.23854
Phoenix	5/11/20-5/17/20	4.3479	0.346447	0.213642
Phoenix	5/18/20-5/24/20	3.17287	-1.17503	-1.52148
Phoenix	5/25/20-5/31/29	5.11008	1.93721	3.11224
Phoenix	6/1/20-6/7/20	10.9939	5.88381	3.9466
Phoenix	6/8/20-6/14/20	16.1155	5.12163	-0.762181
Phoenix	6/15/20-6/21/20	35.5136	19.3981	14.2765
Phoenix	6/22/20-6/28/20	45.6703	10.1566	-9.24145
Phoenix	6/29/20-7/5/20	53.0496	7.3793	-2.77734
Phoenix	7/6/20-7/12/20	55.0647	2.01516	-5.36414
Phoenix	7/13/20-7/19/20	47.2379	-7.8268	-9.84196
Phoenix	7/20/20-7/26/20	40.4851	-6.75281	1.07399
Phoenix	7/27/20-8/2/20	35.6868	-4.79828	1.95453
Phoenix	8/03/20-8/09/29	17.1058	-18.5811	-13.7828
Phoenix	8/10/20-8/16/20	10.5782	-6.52762	12.0534
Phoenix	8/17/20-8/23/20	8.31182	-2.26633	4.26129
Phoenix	8/24/20-8/30/20	6.32553	-1.98629	0.280043
Phoenix	8/31/20-9/6/20	7.97981	1.65428	3.64057
Phoenix	9/7/20-9/13/20	5.0841	-2.89571	-4.54999
Phoenix	9/14/20-9/20/20	7.29558	2.21148	5.10719
Phoenix	9/21/20-9/27/20	4.44895	-2.84663	-5.05811
Phoenix	9/28/20-10/4/20	6.2649	1.81596	4.66259
Phoenix	10/5/20-10/11/20	9.74091	3.47601	1.66005
Phoenix	10/12/20-10/18/20	10.8322	1.09131	-2.3847
Phoenix	10/19/20-10/25/20	13.9387	3.10647	2.01516
Phoenix	10/26/20-11/1/20	17.5331	3.59438	0.48791
Phoenix	11/2/20-11/8/20	22.2303	4.69723	1.10286
Phoenix	11/9/20-11/15/20	29.3931	7.16277	2.46554
Phoenix	11/16/20-11/22/20	44.3653	14.9722	7.80947
Phoenix	11/23/20-11/29/20	48.4216	4.05631	-10.9159
Phoenix	11/30/20-12/06/20	72.3957	23.9741	19.9178
Phoenix	12/07/20-12/13/20	80.6094	8.21366	-15.7604
Phoenix	12/14/20-12/20/20	82.7284	2.11909	-6.09457
Phoenix	12/21/20-12/27/20	0	-82.7284	-84.8475
Phoenix	12/28/20-1/3/21	197.648	197.648	280.376
Boston	3/2/20-3/08/20	0.0615635	0.0615635	0.0615635
Boston	3/09/20-3/15/20	0.384039	0.322475	0.260912
Boston	3/16/20-3/22/29	1.06417	0.68013	0.357655
Boston	3/23/20-3/29/20	8.69218	7.62801	6.94788
Boston	3/30/20-4/5/20	17.0707	8.3785	0.750488
Boston	4/6/20-4/12/20	29.2045	12.1339	3.75537
Boston	4/13/20-4/19/20	28.9993	-0.205212	-12.3391
Boston	4/20/20-4/26/20	37.9378	8.93843	9.14364
Boston	4/27/20-5/3/20	27.5394	-10.3984	-19.3368
Boston	5/4/20-5/10/20	21.2013	-6.33811	4.06026
Boston	5/11/20-5/17/20	15.3	-5.9013	0.436807
Boston	5/18/20-5/24/20	12.3567	-2.94332	2.95798
Boston	5/25/20-5/31/29	8.21433	-4.14234	-1.19902
Boston	6/1/20-6/7/20	13.9075	5.69316	9.8355
Boston	6/8/20-6/14/20	4.37101	-9.53648	-15.2296
Boston	6/15/20-6/21/20	3.09283	-1.27818	8.2583
Boston	6/22/20-6/28/20	3.2101	0.117264	1.39544
Boston	6/29/20-7/5/20	2.48599	-0.724104	-0.841367
Boston	7/6/20-7/12/20	3.38892	0.902931	1.62703
Boston	7/13/20-7/19/20	3.85505	0.466123	-0.436808
Boston	7/20/20-7/26/20	4.02215	0.167101	-0.299022
Boston	7/27/20-8/2/20	5.91596	1.89381	1.72671
Boston	8/03/20-8/09/29	5.76938	-0.14658	-2.04039
Boston	8/10/20-8/16/20	1.60945	-4.15993	-4.01335
Boston	8/17/20-8/23/20	5.97459	4.36514	8.52508
Boston	8/24/20-8/30/20	5.9482	-0.0263844	-4.39153
Boston	8/31/20-9/6/20	4.92215	-1.02606	-0.999673
Boston	9/7/20-9/13/20	4.89283	-0.0293159	0.996742
Boston	9/14/20-9/20/20	5.7811	0.888273	0.917589
Boston	9/21/20-9/27/20	5.64625	-0.134853	-1.02313
Boston	9/28/20-10/4/20	8.77719	3.13094	3.2658
Boston	10/5/20-10/11/20	8.26123	-0.515961	-3.6469
Boston	10/12/20-10/18/20	10.1902	1.92899	2.44495
Boston	10/19/20-10/25/20	13.8401	3.64983	1.72085
Boston	10/26/20-11/1/20	16.6984	2.8583	-0.791531
Boston	11/2/20-11/8/20	22.157	5.45863	2.60032
Boston	11/9/20-11/15/20	28.6563	6.49935	1.04072
Boston	11/16/20-11/22/20	35.0589	6.4026	-0.0967464
Boston	11/23/20-11/29/20	32.6345	-2.42443	-8.82703
Boston	11/30/20-12/06/20	63.5452	30.9107	33.3352
Boston	12/07/20-12/13/20	63.6449	0.0996742	-30.8111
Boston	12/14/20-12/20/20	66.04	2.39511	2.29544
Boston	12/21/20-12/27/20	21.7495	-44.2905	-46.6856
Boston	12/28/20-1/3/21	47.9931	26.2436	70.5342
San Francisco	3/2/20-3/08/20	0.0664199	0.0664199	0.0664199
San Francisco	3/09/20-3/15/20	0.286813	0.220393	0.153973
San Francisco	3/16/20-3/22/29	0.944974	0.65816	0.437767
San Francisco	3/23/20-3/29/20	2.18884	1.24386	0.585702
San Francisco	3/30/20-4/5/20	3.20325	1.01441	-0.22945
San Francisco	4/6/20-4/12/20	2.5783	-0.624951	-1.63936
San Francisco	4/13/20-4/19/20	2.94965	0.371347	0.996298
San Francisco	4/20/20-4/26/20	2.68397	-0.265679	-0.637027
San Francisco	4/27/20-5/3/20	2.5149	-0.169069	0.0966105
San Francisco	5/4/20-5/10/20	2.93455	0.419653	0.588722
San Francisco	5/11/20-5/17/20	2.3247	-0.609855	-1.02951
San Francisco	5/18/20-5/24/20	3.80405	1.47935	2.08921
San Francisco	5/25/20-5/31/29	3.66517	-0.138878	-1.61823
San Francisco	6/1/20-6/7/20	3.69234	0.0271716	0.166049
San Francisco	6/8/20-6/14/20	3.82216	0.129821	0.102649
San Francisco	6/15/20-6/21/20	3.97613	0.153973	0.0241528
San Francisco	6/22/20-6/28/20	7.3726	3.39647	3.2425
San Francisco	6/29/20-7/5/20	12.8371	5.46454	2.06807
San Francisco	7/6/20-7/12/20	10.2528	-2.58434	-8.04888
San Francisco	7/13/20-7/19/20	11.5782	1.32538	3.90972
San Francisco	7/20/20-7/26/20	11.6778	0.0996304	-1.22575
San Francisco	7/27/20-8/2/20	15.8442	4.16634	4.06671
San Francisco	8/03/20-8/09/29	13.5647	-2.27941	-6.44575
San Francisco	8/10/20-8/16/20	18.0451	4.48032	6.75973
San Francisco	8/17/20-8/23/20	13.1904	-4.85469	-9.33501
San Francisco	8/24/20-8/30/20	11.2944	-1.89598	2.9587
San Francisco	8/31/20-9/6/20	9.6188	-1.67559	0.220392
San Francisco	9/7/20-9/13/20	7.70169	-1.91712	-0.241526
San Francisco	9/14/20-9/20/20	6.60274	-1.09895	0.818172
San Francisco	9/21/20-9/27/20	6.54839	-0.0543437	1.0446
San Francisco	9/28/20-10/4/20	5.63361	-0.914783	-0.860439
San Francisco	10/5/20-10/11/20	4.61316	-1.02045	-0.105668
San Francisco	10/12/20-10/18/20	4.4773	-0.135859	0.884592
San Francisco	10/19/20-10/25/20	5.60946	1.13216	1.26802
San Francisco	10/26/20-11/1/20	5.92948	0.320023	-0.812134
San Francisco	11/2/20-11/8/20	8.06398	2.13449	1.81447
San Francisco	11/9/20-11/15/20	11.228	3.164	1.02951
San Francisco	11/16/20-11/22/20	13.3081	2.08015	-1.08385
San Francisco	11/23/20-11/29/20	17.2329	3.92481	1.84466
San Francisco	11/30/20-12/06/20	27.2865	10.0536	6.12874
San Francisco	12/07/20-12/13/20	32.4129	5.12641	-4.92715
San Francisco	12/14/20-12/20/20	50.8746	18.4617	13.3353
San Francisco	12/21/20-12/27/20	43.4658	-7.40883	-25.8705
San Francisco	12/28/20-1/3/21	44.0786	0.612873	8.02171
Riverside	3/2/20-3/08/20	0.00307178	0.00307178	0.00307178
Riverside	3/09/20-3/15/20	0.0430049	0.0399331	0.0368614
Riverside	3/16/20-3/22/29	0.144374	0.101369	0.0614356
Riverside	3/23/20-3/29/20	0.866242	0.721868	0.620499
Riverside	3/30/20-4/5/20	2.54343	1.67719	0.955324
Riverside	4/6/20-4/12/20	4.09775	1.55432	-0.122871
Riverside	4/13/20-4/19/20	4.35578	0.25803	-1.29629
Riverside	4/20/20-4/26/20	4.26977	-0.08601	-0.34404
Riverside	4/27/20-5/3/20	3.21923	-1.05055	-0.964539
Riverside	5/4/20-5/10/20	5.04079	1.82157	2.87211
Riverside	5/11/20-5/17/20	3.45882	-1.58197	-3.40353
Riverside	5/18/20-5/24/20	5.22203	1.7632	3.34517
Riverside	5/25/20-5/31/29	6.76713	1.54511	-0.218096
Riverside	6/1/20-6/7/20	6.96987	0.202737	-1.34237
Riverside	6/8/20-6/14/20	9.72526	2.75539	2.55265
Riverside	6/15/20-6/21/20	10.6499	0.924605	-1.83078
Riverside	6/22/20-6/28/20	17.4324	6.78249	5.85788
Riverside	6/29/20-7/5/20	20.7744	3.3421	-3.44039
Riverside	7/6/20-7/12/20	28.9853	8.21087	4.86877
Riverside	7/13/20-7/19/20	26.5985	-2.38677	-10.5976
Riverside	7/20/20-7/26/20	27.6214	1.0229	3.40968
Riverside	7/27/20-8/2/20	29.185	1.56354	0.540632
Riverside	8/03/20-8/09/29	15.9855	-13.1994	-14.763
Riverside	8/10/20-8/16/20	32.6284	16.6429	29.8423
Riverside	8/17/20-8/23/20	23.7479	-8.88052	-25.5234
Riverside	8/24/20-8/30/20	14.4865	-9.26142	-0.380899
Riverside	8/31/20-9/6/20	13.2455	-1.241	8.02042
Riverside	9/7/20-9/13/20	6.84085	-6.40466	-5.16366
Riverside	9/14/20-9/20/20	10.3826	3.54176	9.94642
Riverside	9/21/20-9/27/20	10.7635	0.3809	-3.16086
Riverside	9/28/20-10/4/20	10.914	0.150517	-0.230383
Riverside	10/5/20-10/11/20	11.0246	0.110583	-0.0399342
Riverside	10/12/20-10/18/20	9.7744	-1.25021	-1.3608
Riverside	10/19/20-10/25/20	16.5753	6.80092	8.05113
Riverside	10/26/20-11/1/20	14.9934	-1.58197	-8.38289
Riverside	11/2/20-11/8/20	18.9222	3.92881	5.51077
Riverside	11/9/20-11/15/20	27.4279	8.50576	4.57695
Riverside	11/16/20-11/22/20	44.9309	17.503	8.99724
Riverside	11/23/20-11/29/20	37.8812	-7.04974	-24.5527
Riverside	11/30/20-12/06/20	59.6232	21.7421	28.7918
Riverside	12/07/20-12/13/20	138.147	78.5239	56.7819
Riverside	12/14/20-12/20/20	181.324	43.1769	-35.347
Riverside	12/21/20-12/27/20	171.264	-10.0601	-53.237
Riverside	12/28/20-1/3/21	136.808	-34.4561	-24.3961
Detroit	3/2/20-3/08/20	0	0	0
Detroit	3/09/20-3/15/20	0.112444	0.112444	0.112444
Detroit	3/16/20-3/22/29	2.89377	2.78132	2.66888
Detroit	3/23/20-3/29/20	12.1307	9.2369	6.45558
Detroit	3/30/20-4/5/20	27.294	15.1633	5.92643
Detroit	4/6/20-4/12/20	23.1898	-4.10419	-19.2675
Detroit	4/13/20-4/19/20	16.4862	-6.70362	-2.59943
Detroit	4/20/20-4/26/20	12.6267	-3.85946	2.84416
Detroit	4/27/20-5/3/20	9.0947	-3.53205	0.327408
Detroit	5/4/20-5/10/20	4.51758	-4.57711	-1.04506
Detroit	5/11/20-5/17/20	5.48989	0.972306	5.54942
Detroit	5/18/20-5/24/20	3.54859	-1.9413	-2.91361
Detroit	5/25/20-5/31/29	3.45598	-0.0926006	1.8487
Detroit	6/1/20-6/7/20	13.5428	10.0868	10.1794
Detroit	6/8/20-6/14/20	2.44069	-11.1021	-21.189
Detroit	6/15/20-6/21/20	3.01613	0.575446	11.6776
Detroit	6/22/20-6/28/20	3.15173	0.135594	-0.439853
Detroit	6/29/20-7/5/20	3.98182	0.830098	0.694504
Detroit	7/6/20-7/12/20	5.38737	1.40554	0.575446
Detroit	7/13/20-7/19/20	8.16869	2.78132	1.37578
Detroit	7/20/20-7/26/20	7.49734	-0.671354	-3.45268
Detroit	7/27/20-8/2/20	9.17076	1.67342	2.34478
Detroit	8/03/20-8/09/29	8.67799	-0.492767	-2.16619
Detroit	8/10/20-8/16/20	9.74951	1.07152	1.56429
Detroit	8/17/20-8/23/20	8.2646	-1.48492	-2.55644
Detroit	8/24/20-8/30/20	9.26336	0.998763	2.48368
Detroit	8/31/20-9/6/20	6.21747	-3.0459	-4.04466
Detroit	9/7/20-9/13/20	8.93265	2.71518	5.76108
Detroit	9/14/20-9/20/20	5.8636	-3.06905	-5.78423
Detroit	9/21/20-9/27/20	7.3882	1.5246	4.59365
Detroit	9/28/20-10/4/20	7.31214	-0.0760651	-1.60067
Detroit	10/5/20-10/11/20	9.34273	2.0306	2.10666
Detroit	10/12/20-10/18/20	12.1637	2.82101	0.790412
Detroit	10/19/20-10/25/20	15.0972	2.93345	0.112443
Detroit	10/26/20-11/1/20	23.8116	8.71437	5.78092
Detroit	11/2/20-11/8/20	28.1969	4.3853	-4.32908
Detroit	11/9/20-11/15/20	60.2234	32.0266	27.6413
Detroit	11/16/20-11/22/20	63.3388	3.11535	-28.9112
Detroit	11/23/20-11/29/20	62.254	-1.08475	-4.20009
Detroit	11/30/20-12/06/20	60.6964	-1.55767	-0.472927
Detroit	12/07/20-12/13/20	48.6153	-12.0811	-10.5234
Detroit	12/14/20-12/20/20	37.6256	-10.9897	1.09136
Detroit	12/21/20-12/27/20	24.7144	-12.9112	-1.92146
Detroit	12/28/20-1/3/21	24.1886	-0.525839	12.3853
Seattle	3/2/20-3/08/20	0.384078	0.348183	0.312288
Seattle	3/09/20-3/15/20	1.81988	1.43581	1.08762
Seattle	3/16/20-3/22/29	3.59669	1.77681	0.341004
Seattle	3/23/20-3/29/20	6.78418	3.18749	1.41068
Seattle	3/30/20-4/5/20	5.96936	-0.81482	-4.00231
Seattle	4/6/20-4/12/20	7.1216	1.15223	1.96705
Seattle	4/13/20-4/19/20	4.23922	-2.88238	-4.03462
Seattle	4/20/20-4/26/20	3.85155	-0.387667	2.49471
Seattle	4/27/20-5/3/20	3.34902	-0.502532	-0.114865
Seattle	5/4/20-5/10/20	3.22697	-0.122043	0.380489
Seattle	5/11/20-5/17/20	2.46241	-0.764567	-0.642524
Seattle	5/18/20-5/24/20	1.78758	-0.674829	0.0897381
Seattle	5/25/20-5/31/29	2.01731	0.229729	0.904558
Seattle	6/1/20-6/7/20	1.89526	-0.122043	-0.351772
Seattle	6/8/20-6/14/20	1.67989	-0.215371	-0.0933274
Seattle	6/15/20-6/21/20	2.64547	0.96558	1.18095
Seattle	6/22/20-6/28/20	3.90898	1.26351	0.29793
Seattle	6/29/20-7/5/20	5.82578	1.9168	0.653292
Seattle	7/6/20-7/12/20	5.50991	-0.315877	-2.23268
Seattle	7/13/20-7/19/20	8.16615	2.65624	2.97212
Seattle	7/20/20-7/26/20	8.49279	0.326646	-2.3296
Seattle	7/27/20-8/2/20	7.73182	-0.760977	-1.08762
Seattle	8/03/20-8/09/29	6.9852	-0.746619	0.014358
Seattle	8/10/20-8/16/20	6.41087	-0.574322	0.172297
Seattle	8/17/20-8/23/20	5.89757	-0.513301	0.0610213
Seattle	8/24/20-8/30/20	4.81354	-1.08403	-0.570733
Seattle	8/31/20-9/6/20	4.28588	-0.527659	0.556375
Seattle	9/7/20-9/13/20	3.64695	-0.638934	-0.111275
Seattle	9/14/20-9/20/20	3.60746	-0.0394845	0.599449
Seattle	9/21/20-9/27/20	4.37562	0.768156	0.807641
Seattle	9/28/20-10/4/20	5.56016	1.18454	0.416384
Seattle	10/5/20-10/11/20	5.08634	-0.473816	-1.65836
Seattle	10/12/20-10/18/20	8.76919	3.68284	4.15666
Seattle	10/19/20-10/25/20	8.57176	-0.197424	-3.88027
Seattle	10/26/20-11/1/20	9.94655	1.37478	1.57221
Seattle	11/2/20-11/8/20	17.9655	8.01898	6.64419
Seattle	11/9/20-11/15/20	22.5673	4.60176	-3.41722
Seattle	11/16/20-11/22/20	19.4372	-3.13006	-7.73181
Seattle	11/23/20-11/29/20	38.738	19.3008	22.4309
Seattle	11/30/20-12/06/20	24.1072	-14.6309	-33.9317
Seattle	12/07/20-12/13/20	42.6614	18.5542	33.1851
Seattle	12/14/20-12/20/20	25.5825	-17.0789	-35.6331
Seattle	12/21/20-12/27/20	11.6193	-13.9632	3.1157
Seattle	12/28/20-1/3/21	40.4574	28.8382	42.8014
Minneapolis	3/2/20-3/08/20	0.0039246	0.0039246	0.0039246
Minneapolis	3/09/20-3/15/20	0.0667182	0.0627936	0.058869
Minneapolis	3/16/20-3/22/29	0.384611	0.317893	0.255099
Minneapolis	3/23/20-3/29/20	0.918356	0.533746	0.215853
Minneapolis	3/30/20-4/5/20	0.988999	0.0706428	-0.463103
Minneapolis	4/6/20-4/12/20	1.79354	0.804543	0.7339
Minneapolis	4/13/20-4/19/20	1.93875	0.14521	-0.659333
Minneapolis	4/20/20-4/26/20	1.08711	-0.851638	-0.996849
Minneapolis	4/27/20-5/3/20	6.69537	5.60825	6.45989
Minneapolis	5/4/20-5/10/20	10.6082	3.91283	-1.69543
Minneapolis	5/11/20-5/17/20	12.5587	1.95053	-1.9623
Minneapolis	5/18/20-5/24/20	14.5917	2.03294	0.0824165
Minneapolis	5/25/20-5/31/29	12.1623	-2.42933	-4.46227
Minneapolis	6/1/20-6/7/20	8.3123	-3.85003	-1.4207
Minneapolis	6/8/20-6/14/20	7.131	-1.1813	2.66873
Minneapolis	6/15/20-6/21/20	6.27151	-0.859488	0.321817
Minneapolis	6/22/20-6/28/20	6.74639	0.474876	1.33436
Minneapolis	6/29/20-7/5/20	6.8288	0.0824165	-0.39246
Minneapolis	7/6/20-7/12/20	11.8601	5.03134	4.94892
Minneapolis	7/13/20-7/19/20	10.9889	-0.871262	-5.9026
Minneapolis	7/20/20-7/26/20	14.8664	3.87751	4.74877
Minneapolis	7/27/20-8/2/20	14.4465	-0.419932	-4.29744
Minneapolis	8/03/20-8/09/29	15.2588	0.812392	1.23232
Minneapolis	8/10/20-8/16/20	12.4292	-2.82964	-3.64203
Minneapolis	8/17/20-8/23/20	13.1592	0.729976	3.55961
Minneapolis	8/24/20-8/30/20	14.9488	1.78962	1.05964
Minneapolis	8/31/20-9/6/20	13.7008	-1.24802	-3.03764
Minneapolis	9/7/20-9/13/20	8.86567	-4.83511	-3.58708
Minneapolis	9/14/20-9/20/20	13.5752	4.70952	9.54463
Minneapolis	9/21/20-9/27/20	14.8075	1.23232	-3.4772
Minneapolis	9/28/20-10/4/20	15.616	0.808468	-0.423857
Minneapolis	10/5/20-10/11/20	19.3483	3.7323	2.92383
Minneapolis	10/12/20-10/18/20	22.9079	3.55961	-0.172683
Minneapolis	10/19/20-10/25/20	29.6621	6.75424	3.19463
Minneapolis	10/26/20-11/1/20	42.4916	12.8295	6.07528
Minneapolis	11/2/20-11/8/20	66.675	24.1834	11.3539
Minneapolis	11/9/20-11/15/20	120.018	53.3432	29.1598
Minneapolis	11/16/20-11/22/20	87.9895	-32.0287	-85.3718
Minneapolis	11/23/20-11/29/20	98.5585	10.5689	42.5976
Minneapolis	11/30/20-12/06/20	89.0924	-9.46613	-20.0351
Minneapolis	12/07/20-12/13/20	70.8704	-18.2219	-8.75578
Minneapolis	12/14/20-12/20/20	46.7773	-24.0931	-5.87121
Minneapolis	12/21/20-12/27/20	29.619	-17.1584	6.93477
Minneapolis	12/28/20-1/3/21	28.4651	-1.15383	16.0045
San Diego	3/2/20-3/08/20	0.0042793	0.0042793	0.0042793
San Diego	3/09/20-3/15/20	0.154055	0.149775	0.145496
San Diego	3/16/20-3/22/29	0.663291	0.509237	0.359461
San Diego	3/23/20-3/29/20	1.39077	0.727481	0.218244
San Diego	3/30/20-4/5/20	3.45339	2.06262	1.33514
San Diego	4/6/20-4/12/20	2.04551	-1.40789	-3.47051
San Diego	4/13/20-4/19/20	1.98559	-0.0599103	1.34798
San Diego	4/20/20-4/26/20	3.31646	1.33086	1.39077
San Diego	4/27/20-5/3/20	3.7829	0.466444	-0.864419
San Diego	5/4/20-5/10/20	4.27502	0.492119	0.0256758
San Diego	5/11/20-5/17/20	3.89416	-0.380857	-0.872977
San Diego	5/18/20-5/24/20	3.70159	-0.192569	0.188289
San Diego	5/25/20-5/31/29	3.33785	-0.36374	-0.171172
San Diego	6/1/20-6/7/20	4.2579	0.920049	1.28379
San Diego	6/8/20-6/14/20	4.12524	-0.132658	-1.05271
San Diego	6/15/20-6/21/20	5.79417	1.66893	1.80159
San Diego	6/22/20-6/28/20	10.8694	5.07525	3.40632
San Diego	6/29/20-7/5/20	14.5154	3.64596	-1.42929
San Diego	7/6/20-7/12/20	13.7066	-0.808788	-4.45475
San Diego	7/13/20-7/19/20	16.0602	2.35361	3.1624
San Diego	7/20/20-7/26/20	14.1302	-1.92996	-4.28358
San Diego	7/27/20-8/2/20	12.4057	-1.72456	0.205406
San Diego	8/03/20-8/09/29	12.2559	-0.149776	1.57478
San Diego	8/10/20-8/16/20	8.26333	-3.99259	-3.84281
San Diego	8/17/20-8/23/20	7.96806	-0.295272	3.69731
San Diego	8/24/20-8/30/20	7.53157	-0.436489	-0.141217
San Diego	8/31/20-9/6/20	10.0564	2.52479	2.96128
San Diego	9/7/20-9/13/20	8.6827	-1.37366	-3.89844
San Diego	9/14/20-9/20/20	8.12211	-0.560589	0.813066
San Diego	9/21/20-9/27/20	8.69982	0.577705	1.13829
San Diego	9/28/20-10/4/20	7.814	-0.885815	-1.46352
San Diego	10/5/20-10/11/20	9.05072	1.23672	2.12253
San Diego	10/12/20-10/18/20	6.12368	-2.92704	-4.16376
San Diego	10/19/20-10/25/20	11.1305	5.00678	7.93382
San Diego	10/26/20-11/1/20	10.7796	-0.350903	-5.35768
San Diego	11/2/20-11/8/20	13.1246	2.34506	2.69596
San Diego	11/9/20-11/15/20	19.6805	6.55589	4.21083
San Diego	11/16/20-11/22/20	29.4416	9.76108	3.2052
San Diego	11/23/20-11/29/20	40.3795	10.9379	1.17681
San Diego	11/30/20-12/06/20	47.4446	7.06512	-3.87276
San Diego	12/07/20-12/13/20	54.7108	7.26625	0.201126
San Diego	12/14/20-12/20/20	92.0435	37.3326	30.0664
San Diego	12/21/20-12/27/20	69.2348	-22.8087	-60.1413
San Diego	12/28/20-1/3/21	93.5198	24.285	47.0937
Tampa	3/2/20-3/08/20	0.00447151	0.00447151	0.00447151
Tampa	3/09/20-3/15/20	0.0313006	0.0268291	0.0223575
Tampa	3/16/20-3/22/29	0.465037	0.433736	0.406907
Tampa	3/23/20-3/29/20	1.26991	0.804872	0.371135
Tampa	3/30/20-4/5/20	2.87965	1.60974	0.804872
Tampa	4/6/20-4/12/20	1.81096	-1.06869	-2.67843
Tampa	4/13/20-4/19/20	1.76625	-0.0447152	1.02398
Tampa	4/20/20-4/26/20	0.961374	-0.804871	-0.760156
Tampa	4/27/20-5/3/20	1.62763	0.666255	1.47113
Tampa	5/4/20-5/10/20	1.21178	-0.41585	-1.08211
Tampa	5/11/20-5/17/20	1.64999	0.438208	0.854058
Tampa	5/18/20-5/24/20	2.03454	0.38455	-0.053658
Tampa	5/25/20-5/31/29	2.16868	0.134145	-0.250404
Tampa	6/1/20-6/7/20	3.94387	1.77519	1.64104
Tampa	6/8/20-6/14/20	7.27962	3.33575	1.56056
Tampa	6/15/20-6/21/20	16.6877	9.40805	6.07231
Tampa	6/22/20-6/28/20	34.9806	18.2929	8.88489
Tampa	6/29/20-7/5/20	36.2326	1.25203	-17.0409
Tampa	7/6/20-7/12/20	38.2895	2.05689	0.804867
Tampa	7/13/20-7/19/20	38.3655	0.0760155	-1.98088
Tampa	7/20/20-7/26/20	27.5937	-10.7719	-10.8479
Tampa	7/27/20-8/2/20	25.2148	-2.37884	8.39302
Tampa	8/03/20-8/09/29	19.8893	-5.32557	-2.94672
Tampa	8/10/20-8/16/20	13.7633	-6.12597	-0.800402
Tampa	8/17/20-8/23/20	12.0954	-1.66787	4.45809
Tampa	8/24/20-8/30/20	9.74342	-2.35201	-0.68414
Tampa	8/31/20-9/6/20	10.8121	1.06869	3.4207
Tampa	9/7/20-9/13/20	8.20522	-2.60689	-3.67558
Tampa	9/14/20-9/20/20	10.5259	2.32071	4.9276
Tampa	9/21/20-9/27/20	9.04586	-1.48007	-3.80078
Tampa	9/28/20-10/4/20	8.7418	-0.304063	1.17601
Tampa	10/5/20-10/11/20	10.4589	1.71706	2.02112
Tampa	10/12/20-10/18/20	12.3727	1.91381	0.196747
Tampa	10/19/20-10/25/20	13.5263	1.15365	-0.760157
Tampa	10/26/20-11/1/20	15.7039	2.17762	1.02398
Tampa	11/2/20-11/8/20	20.1978	4.49387	2.31624
Tampa	11/9/20-11/15/20	20.3006	0.102846	-4.39102
Tampa	11/16/20-11/22/20	26.0242	5.72353	5.62068
Tampa	11/23/20-11/29/20	26.9051	0.880888	-4.84264
Tampa	11/30/20-12/06/20	31.618	4.71297	3.83208
Tampa	12/07/20-12/13/20	41.6655	10.0475	5.33451
Tampa	12/14/20-12/20/20	42.7208	1.05528	-8.9922
Tampa	12/21/20-12/27/20	40.4537	-2.26706	-3.32233
Tampa	12/28/20-1/3/21	52.804	12.3503	14.6174
Denver	3/2/20-3/08/20	0.0240724	0.0240724	0.0240724
Denver	3/09/20-3/15/20	0.293683	0.269611	0.245539
Denver	3/16/20-3/22/29	1.0303	0.736616	0.467005
Denver	3/23/20-3/29/20	3.94787	2.91758	2.18096
Denver	3/30/20-4/5/20	7.21691	3.26903	0.351457
Denver	4/6/20-4/12/20	5.53184	-1.68507	-4.9541
Denver	4/13/20-4/19/20	9.40749	3.87566	5.56072
Denver	4/20/20-4/26/20	10.977	1.56952	-2.30614
Denver	4/27/20-5/3/20	9.64822	-1.3288	-2.89832
Denver	5/4/20-5/10/20	10.1826	0.534407	1.8632
Denver	5/11/20-5/17/20	7.86205	-2.32058	-2.85499
Denver	5/18/20-5/24/20	6.60547	-1.25658	1.064
Denver	5/25/20-5/31/29	7.68873	1.08326	2.33984
Denver	6/1/20-6/7/20	5.2863	-2.40243	-3.48568
Denver	6/8/20-6/14/20	3.36051	-1.92579	0.476634
Denver	6/15/20-6/21/20	3.58679	0.22628	2.15207
Denver	6/22/20-6/28/20	5.13224	1.54545	1.31917
Denver	6/29/20-7/5/20	4.70856	-0.423674	-1.96912
Denver	7/6/20-7/12/20	8.04018	3.33162	3.75529
Denver	7/13/20-7/19/20	7.94389	-0.0962892	-3.42791
Denver	7/20/20-7/26/20	11.7281	3.78418	3.88047
Denver	7/27/20-8/2/20	9.64822	-2.07985	-5.86404
Denver	8/03/20-8/09/29	7.48652	-2.1617	-0.0818472
Denver	8/10/20-8/16/20	6.33104	-1.15548	1.00623
Denver	8/17/20-8/23/20	5.73886	-0.592181	0.563294
Denver	8/24/20-8/30/20	5.69553	-0.0433302	0.548851
Denver	8/31/20-9/6/20	4.8867	-0.808833	-0.765502
Denver	9/7/20-9/13/20	5.78219	0.895494	1.70433
Denver	9/14/20-9/20/20	8.5794	2.79721	1.90172
Denver	9/21/20-9/27/20	11.4103	2.83091	0.0337019
Denver	9/28/20-10/4/20	11.9881	0.577738	-2.25318
Denver	10/5/20-10/11/20	16.1767	4.1886	3.61086
Denver	10/12/20-10/18/20	19.2868	3.11015	-1.07845
Denver	10/19/20-10/25/20	26.2582	6.97137	3.86122
Denver	10/26/20-11/1/20	43.1329	16.8748	9.90339
Denver	11/2/20-11/8/20	56.7675	13.6346	-3.24014
Denver	11/9/20-11/15/20	81.8173	25.0497	11.4151
Denver	11/16/20-11/22/20	87.6139	5.79663	-19.2531
Denver	11/23/20-11/29/20	68.5534	-19.0605	-24.8572
Denver	11/30/20-12/06/20	72.1209	3.56753	22.6281
Denver	12/07/20-12/13/20	61.1583	-10.9626	-14.5301
Denver	12/14/20-12/20/20	45.0443	-16.1141	-5.15149
Denver	12/21/20-12/27/20	36.7923	-8.25202	7.86204
Denver	12/28/20-1/3/21	38.0729	1.28065	9.53267
St. Louis	3/2/20-3/08/20	0.00509617	0.00509617	0.00509617
St. Louis	3/09/20-3/15/20	0.0203847	0.0152885	0.0101923
St. Louis	3/16/20-3/22/29	0.193654	0.17327	0.157981
St. Louis	3/23/20-3/29/20	2.58885	2.3952	2.22193
St. Louis	3/30/20-4/5/20	5.47328	2.88443	0.489232
St. Louis	4/6/20-4/12/20	8.11819	2.64491	-0.23952
St. Louis	4/13/20-4/19/20	6.14088	-1.97731	-4.62222
St. Louis	4/20/20-4/26/20	6.17655	0.0356731	2.01299
St. Louis	4/27/20-5/3/20	5.78924	-0.387309	-0.422982
St. Louis	5/4/20-5/10/20	5.54463	-0.244616	0.142693
St. Louis	5/11/20-5/17/20	3.57241	-1.97222	-1.7276
St. Louis	5/18/20-5/24/20	3.94953	0.377116	2.34933
St. Louis	5/25/20-5/31/29	3.74059	-0.208943	-0.586059
St. Louis	6/1/20-6/7/20	3.61318	-0.127404	0.0815387
St. Louis	6/8/20-6/14/20	3.15962	-0.453559	-0.326154
St. Louis	6/15/20-6/21/20	4.22472	1.0651	1.51866
St. Louis	6/22/20-6/28/20	5.48857	1.26385	0.19875
St. Louis	6/29/20-7/5/20	6.68617	1.1976	-0.0662498
St. Louis	7/6/20-7/12/20	10.8141	4.12789	2.93029
St. Louis	7/13/20-7/19/20	15.8032	4.98915	0.861252
St. Louis	7/20/20-7/26/20	26.337	10.5338	5.54463
St. Louis	7/27/20-8/2/20	25.9344	-0.402597	-10.9364
St. Louis	8/03/20-8/09/29	20.0075	-5.92684	-5.52424
St. Louis	8/10/20-8/16/20	22.2244	2.21683	8.14367
St. Louis	8/17/20-8/23/20	19.7222	-2.50222	-4.71905
St. Louis	8/24/20-8/30/20	19.0597	-0.6625	1.83972
St. Louis	8/31/20-9/6/20	19.61	0.550386	1.21289
St. Louis	9/7/20-9/13/20	17.1792	-2.43087	-2.98126
St. Louis	9/14/20-9/20/20	17.2047	0.0254803	2.45635
St. Louis	9/21/20-9/27/20	17.2913	0.0866356	0.0611553
St. Louis	9/28/20-10/4/20	16.1039	-1.18741	-1.27404
St. Louis	10/5/20-10/11/20	18.1067	2.00279	3.1902
St. Louis	10/12/20-10/18/20	20.7006	2.59395	0.591156
St. Louis	10/19/20-10/25/20	28.3398	7.63915	5.0452
St. Louis	10/26/20-11/1/20	32.8091	4.46934	-3.16981
St. Louis	11/2/20-11/8/20	54.0958	21.2867	16.8173
St. Louis	11/9/20-11/15/20	72.1515	18.0557	-3.23097
St. Louis	11/16/20-11/22/20	79.9894	7.83791	-10.2178
St. Louis	11/23/20-11/29/20	68.9205	-11.0689	-18.9068
St. Louis	11/30/20-12/06/20	55.589	-13.3316	-2.2627
St. Louis	12/07/20-12/13/20	71.1425	15.5535	28.8851
St. Louis	12/14/20-12/20/20	54.901	-16.2415	-31.795
St. Louis	12/21/20-12/27/20	28.1767	-26.7243	-10.4828
St. Louis	12/28/20-1/3/21	56.914	28.7373	55.4616
Baltimore	3/2/20-3/08/20	0.00510194	0.00510194	0.00510194
Baltimore	3/09/20-3/15/20	0.0357136	0.0306117	0.0255097
Baltimore	3/16/20-3/22/29	0.484685	0.448971	0.418359
Baltimore	3/23/20-3/29/20	2.43363	1.94894	1.49997
Baltimore	3/30/20-4/5/20	5.7601	3.32647	1.37753
Baltimore	4/6/20-4/12/20	9.05085	3.29075	-0.0357139
Baltimore	4/13/20-4/19/20	8.93861	-0.112243	-3.403
Baltimore	4/20/20-4/26/20	10.811	1.87241	1.98466
Baltimore	4/27/20-5/3/20	11.362	0.55101	-1.3214
Baltimore	5/4/20-5/10/20	12.811	1.44895	0.897942
Baltimore	5/11/20-5/17/20	10.3161	-2.49485	-3.9438
Baltimore	5/18/20-5/24/20	15.6375	5.32133	7.81618
Baltimore	5/25/20-5/31/29	11.0049	-4.63257	-9.95389
Baltimore	6/1/20-6/7/20	10.6427	-0.362238	4.27033
Baltimore	6/8/20-6/14/20	7.83659	-2.80607	-2.44383
Baltimore	6/15/20-6/21/20	5.48969	-2.34689	0.459175
Baltimore	6/22/20-6/28/20	6.18356	0.693864	3.04076
Baltimore	6/29/20-7/5/20	7.31109	1.12753	0.433665
Baltimore	7/6/20-7/12/20	8.83657	1.52548	0.397952
Baltimore	7/13/20-7/19/20	14.2395	5.40296	3.87748
Baltimore	7/20/20-7/26/20	15.8875	1.64793	-3.75503
Baltimore	7/27/20-8/2/20	18.9384	3.05096	1.40304
Baltimore	8/03/20-8/09/29	14.9385	-3.99992	-7.05089
Baltimore	8/10/20-8/16/20	12.0865	-2.85199	1.14794
Baltimore	8/17/20-8/23/20	10.209	-1.87752	0.974471
Baltimore	8/24/20-8/30/20	9.36207	-0.846923	1.03059
Baltimore	8/31/20-9/6/20	11.0865	1.72446	2.57138
Baltimore	9/7/20-9/13/20	8.32637	-2.76015	-4.48461
Baltimore	9/14/20-9/20/20	8.79065	0.464277	3.22443
Baltimore	9/21/20-9/27/20	6.79069	-1.99996	-2.46424
Baltimore	9/28/20-10/4/20	8.78555	1.99486	3.99482
Baltimore	10/5/20-10/11/20	9.86716	1.08161	-0.913249
Baltimore	10/12/20-10/18/20	9.39778	-0.469378	-1.55099
Baltimore	10/19/20-10/25/20	10.862	1.46426	1.93364
Baltimore	10/26/20-11/1/20	13.8875	3.02545	1.56119
Baltimore	11/2/20-11/8/20	20.3415	6.45396	3.42851
Baltimore	11/9/20-11/15/20	29.6576	9.31615	2.86219
Baltimore	11/16/20-11/22/20	40.086	10.4284	1.11222
Baltimore	11/23/20-11/29/20	32.3565	-7.72945	-18.1578
Baltimore	11/30/20-12/06/20	39.3258	6.96926	14.6987
Baltimore	12/07/20-12/13/20	42.3563	3.03056	-3.9387
Baltimore	12/14/20-12/20/20	32.831	-9.52533	-12.5559
Baltimore	12/21/20-12/27/20	33.1626	0.331623	9.85695
Baltimore	12/28/20-1/3/21	38.1983	5.03562	4.704
Charlotte	3/2/20-3/08/20	0	0	0
Charlotte	3/09/20-3/15/20	0.0379236	0.0379236	0.0379236
Charlotte	3/16/20-3/22/29	0.503842	0.465918	0.427994
Charlotte	3/23/20-3/29/20	2.25374	1.7499	1.28398
Charlotte	3/30/20-4/5/20	3.07723	0.823483	-0.926418
Charlotte	4/6/20-4/12/20	3.20725	0.130023	-0.69346
Charlotte	4/13/20-4/19/20	2.96887	-0.238377	-0.3684
Charlotte	4/20/20-4/26/20	1.4736	-1.49527	-1.2569
Charlotte	4/27/20-5/3/20	4.67543	3.20183	4.6971
Charlotte	5/4/20-5/10/20	3.4077	-1.26773	-4.46956
Charlotte	5/11/20-5/17/20	4.26911	0.861407	2.12914
Charlotte	5/18/20-5/24/20	5.27138	1.00227	0.140859
Charlotte	5/25/20-5/31/29	6.04068	0.769307	-0.232959
Charlotte	6/1/20-6/7/20	11.9513	5.91066	5.14135
Charlotte	6/8/20-6/14/20	13.8584	1.90701	-4.00364
Charlotte	6/15/20-6/21/20	15.0069	1.14854	-0.758471
Charlotte	6/22/20-6/28/20	18.1329	3.12599	1.97744
Charlotte	6/29/20-7/5/20	22.0932	3.9603	0.834319
Charlotte	7/6/20-7/12/20	24.3469	2.25374	-1.70656
Charlotte	7/13/20-7/19/20	25.9722	1.6253	-0.628447
Charlotte	7/20/20-7/26/20	21.4918	-4.4804	-6.10569
Charlotte	7/27/20-8/2/20	19.0105	-2.48129	1.99911
Charlotte	8/03/20-8/09/29	18.1329	-0.877659	1.60363
Charlotte	8/10/20-8/16/20	13.49	-4.64293	-3.76527
Charlotte	8/17/20-8/23/20	14.3405	0.850572	5.4935
Charlotte	8/24/20-8/30/20	14.2105	-0.130024	-0.980596
Charlotte	8/31/20-9/6/20	14.4976	0.287136	0.41716
Charlotte	9/7/20-9/13/20	11.5504	-2.9472	-3.23434
Charlotte	9/14/20-9/20/20	11.9622	0.411741	3.35894
Charlotte	9/21/20-9/27/20	17.5911	5.62894	5.2172
Charlotte	9/28/20-10/4/20	12.8994	-4.69169	-10.3206
Charlotte	10/5/20-10/11/20	15.6841	2.78467	7.47636
Charlotte	10/12/20-10/18/20	18.5988	2.9147	0.130024
Charlotte	10/19/20-10/25/20	16.5401	-2.05871	-4.9734
Charlotte	10/26/20-11/1/20	17.499	0.958925	3.01763
Charlotte	11/2/20-11/8/20	28.161	10.6619	9.70301
Charlotte	11/9/20-11/15/20	27.7113	-0.449665	-11.1116
Charlotte	11/16/20-11/22/20	31.4766	3.76527	4.21493
Charlotte	11/23/20-11/29/20	40.1881	8.71158	4.94631
Charlotte	11/30/20-12/06/20	52.5566	12.3685	3.65692
Charlotte	12/07/20-12/13/20	62.6714	10.1148	-2.25374
Charlotte	12/14/20-12/20/20	65.5373	2.86594	-7.24882
Charlotte	12/21/20-12/27/20	26.0481	-39.4893	-42.3552
Charlotte	12/28/20-1/3/21	110.206	84.1578	123.647
Orlando	3/2/20-3/08/20	0	0	0
Orlando	3/09/20-3/15/20	0.0219094	0.0219094	0.0219094
Orlando	3/16/20-3/22/29	0.427233	0.405323	0.383414
Orlando	3/23/20-3/29/20	2.19094	1.7637	1.35838
Orlando	3/30/20-4/5/20	4.11896	1.92802	0.16432
Orlando	4/6/20-4/12/20	2.42646	-1.6925	-3.62052
Orlando	4/13/20-4/19/20	2.50315	0.0766828	1.76918
Orlando	4/20/20-4/26/20	1.25979	-1.24336	-1.32004
Orlando	4/27/20-5/3/20	1.13381	-0.125979	1.11738
Orlando	5/4/20-5/10/20	0.892807	-0.241003	-0.115024
Orlando	5/11/20-5/17/20	1.24336	0.35055	0.591553
Orlando	5/18/20-5/24/20	1.29813	0.0547734	-0.295776
Orlando	5/25/20-5/31/29	1.62129	0.323163	0.26839
Orlando	6/1/20-6/7/20	2.3443	0.723009	0.399846
Orlando	6/8/20-6/14/20	6.95075	4.60644	3.88344
Orlando	6/15/20-6/21/20	15.1887	8.23792	3.63148
Orlando	6/22/20-6/28/20	38.8782	23.6895	15.4516
Orlando	6/29/20-7/5/20	38.9987	0.120502	-23.569
Orlando	7/6/20-7/12/20	36.8735	-2.12521	-2.24571
Orlando	7/13/20-7/19/20	49.444	12.5705	14.6957
Orlando	7/20/20-7/26/20	37.1199	-12.324	-24.8945
Orlando	7/27/20-8/2/20	27.7318	-9.38816	2.93586
Orlando	8/03/20-8/09/29	21.4328	-6.29894	3.08922
Orlando	8/10/20-8/16/20	16.9359	-4.4969	1.80205
Orlando	8/17/20-8/23/20	13.2004	-3.73555	0.761349
Orlando	8/24/20-8/30/20	11.2614	-1.93898	1.79657
Orlando	8/31/20-9/6/20	13.6222	2.36073	4.29971
Orlando	9/7/20-9/13/20	8.59943	-5.02272	-7.38346
Orlando	9/14/20-9/20/20	10.396	1.79657	6.81929
Orlando	9/21/20-9/27/20	9.13621	-1.25979	-3.05636
Orlando	9/28/20-10/4/20	9.48128	0.345072	1.60486
Orlando	10/5/20-10/11/20	10.7794	1.29813	0.953059
Orlando	10/12/20-10/18/20	12.2254	1.44602	0.147887
Orlando	10/19/20-10/25/20	14.4054	2.17998	0.733964
Orlando	10/26/20-11/1/20	15.709	1.30361	-0.876375
Orlando	11/2/20-11/8/20	20.069	4.35997	3.05636
Orlando	11/9/20-11/15/20	25.7873	5.71835	1.35838
Orlando	11/16/20-11/22/20	29.26	3.47264	-2.24571
Orlando	11/23/20-11/29/20	30.2842	1.02426	-2.44837
Orlando	11/30/20-12/06/20	28.4493	-1.83491	-2.85917
Orlando	12/07/20-12/13/20	44.2405	15.7912	17.6261
Orlando	12/14/20-12/20/20	48.825	4.58454	-11.2066
Orlando	12/21/20-12/27/20	42.0222	-6.80286	-11.3874
Orlando	12/28/20-1/3/21	60.0919	18.0698	24.8726
San Antonio	3/2/20-3/08/20	0	0	0
San Antonio	3/09/20-3/15/20	0.0168004	0.0168004	0.0168004
San Antonio	3/16/20-3/22/29	0.140003	0.123203	0.106403
San Antonio	3/23/20-3/29/20	0.907221	0.767218	0.644015
San Antonio	3/30/20-4/5/20	1.62404	0.716817	-0.0504012
San Antonio	4/6/20-4/12/20	2.37446	0.750418	0.0336007
San Antonio	4/13/20-4/19/20	1.54004	-0.83442	-1.58484
San Antonio	4/20/20-4/26/20	1.41123	-0.128803	0.705617
San Antonio	4/27/20-5/3/20	2.18965	0.778419	0.907222
San Antonio	5/4/20-5/10/20	1.97125	-0.218405	-0.996824
San Antonio	5/11/20-5/17/20	1.50644	-0.464811	-0.246406
San Antonio	5/18/20-5/24/20	1.95445	0.448011	0.912822
San Antonio	5/25/20-5/31/29	2.48086	0.526412	0.0784018
San Antonio	6/1/20-6/7/20	3.70169	1.22083	0.694416
San Antonio	6/8/20-6/14/20	5.79054	2.08885	0.868021
San Antonio	6/15/20-6/21/20	13.8211	8.03059	5.94174
San Antonio	6/22/20-6/28/20	21.6669	7.84579	-0.184803
San Antonio	6/29/20-7/5/20	30.8231	9.15622	1.31043
San Antonio	7/6/20-7/12/20	20.5917	-10.2314	-19.3877
San Antonio	7/13/20-7/19/20	80.3451	59.7534	69.9848
San Antonio	7/20/20-7/26/20	33.0184	-47.3267	-107.08
San Antonio	7/27/20-8/2/20	29.9831	-3.03527	44.2914
San Antonio	8/03/20-8/09/29	12.2755	-17.7076	-14.6723
San Antonio	8/10/20-8/16/20	11.3627	-0.912822	16.7948
San Antonio	8/17/20-8/23/20	8.72501	-2.63766	-1.72484
San Antonio	8/24/20-8/30/20	7.56578	-1.15923	1.47843
San Antonio	8/31/20-9/6/20	7.11777	-0.44801	0.711217
San Antonio	9/7/20-9/13/20	14.5435	7.42578	7.87379
San Antonio	9/14/20-9/20/20	19.9029	5.35933	-2.06645
San Antonio	9/21/20-9/27/20	36.6305	16.7276	11.3683
San Antonio	9/28/20-10/4/20	9.78903	-26.8414	-43.569
San Antonio	10/5/20-10/11/20	7.30257	-2.48646	24.355
San Antonio	10/12/20-10/18/20	21.1237	13.8211	16.3076
San Antonio	10/19/20-10/25/20	8.05299	-13.0707	-26.8918
San Antonio	10/26/20-11/1/20	9.04421	0.991223	14.0619
San Antonio	11/2/20-11/8/20	9.38582	0.341608	-0.649615
San Antonio	11/9/20-11/15/20	15.994	6.60816	6.26655
San Antonio	11/16/20-11/22/20	23.4198	7.42578	0.817619
San Antonio	11/23/20-11/29/20	37.1289	13.7091	6.28335
San Antonio	11/30/20-12/06/20	45.8371	8.70821	-5.00092
San Antonio	12/07/20-12/13/20	45.1987	-0.638416	-9.34662
San Antonio	12/14/20-12/20/20	49.13	3.93129	4.56971
San Antonio	12/21/20-12/27/20	95.7959	46.6659	42.7346
San Antonio	12/28/20-1/3/21	57.5862	-38.2097	-84.8756
Portland	3/2/20-3/08/20	0.0458535	0.0401218	0.0343901
Portland	3/09/20-3/15/20	0.0573168	0.0114634	-0.0286584
Portland	3/16/20-3/22/29	0.47573	0.418413	0.406949
Portland	3/23/20-3/29/20	1.5189	1.04317	0.624753
Portland	3/30/20-4/5/20	2.21243	0.693534	-0.349633
Portland	4/6/20-4/12/20	2.02902	-0.183414	-0.876948
Portland	4/13/20-4/19/20	1.6278	-0.401218	-0.217804
Portland	4/20/20-4/26/20	1.6106	-0.0171951	0.384023
Portland	4/27/20-5/3/20	1.10048	-0.51012	-0.492925
Portland	5/4/20-5/10/20	1.59341	0.492925	1.00304
Portland	5/11/20-5/17/20	1.23231	-0.361096	-0.854021
Portland	5/18/20-5/24/20	0.899874	-0.332438	0.0286584
Portland	5/25/20-5/31/29	1.74816	0.848289	1.18073
Portland	6/1/20-6/7/20	1.69085	-0.0573169	-0.905606
Portland	6/8/20-6/14/20	2.84291	1.15207	1.20939
Portland	6/15/20-6/21/20	3.66828	0.825362	-0.326706
Portland	6/22/20-6/28/20	4.12108	0.452803	-0.372559
Portland	6/29/20-7/5/20	6.06985	1.94877	1.49597
Portland	7/6/20-7/12/20	5.89217	-0.177682	-2.12645
Portland	7/13/20-7/19/20	7.43399	1.54182	1.71951
Portland	7/20/20-7/26/20	6.07558	-1.35841	-2.90023
Portland	7/27/20-8/2/20	7.84094	1.76536	3.12377
Portland	8/03/20-8/09/29	6.54558	-1.29536	-3.06072
Portland	8/10/20-8/16/20	6.024	-0.521583	0.773777
Portland	8/17/20-8/23/20	4.94071	-1.08329	-0.561705
Portland	8/24/20-8/30/20	4.75156	-0.189146	0.894142
Portland	8/31/20-9/6/20	4.43059	-0.320974	-0.131829
Portland	9/7/20-9/13/20	4.09815	-0.332438	-0.0114632
Portland	9/14/20-9/20/20	4.24145	0.143292	0.475729
Portland	9/21/20-9/27/20	8.28228	4.04084	3.89754
Portland	9/28/20-10/4/20	5.87497	-2.40731	-6.44814
Portland	10/5/20-10/11/20	7.30216	1.42719	3.8345
Portland	10/12/20-10/18/20	8.00716	0.704997	-0.722192
Portland	10/19/20-10/25/20	8.68923	0.682071	-0.0229259
Portland	10/26/20-11/1/20	10.9991	2.30987	1.6278
Portland	11/2/20-11/8/20	18.2038	7.20472	4.89486
Portland	11/9/20-11/15/20	24.3367	6.1329	-1.07182
Portland	11/16/20-11/22/20	31.7421	7.40533	1.27243
Portland	11/23/20-11/29/20	35.2728	3.53072	-3.87462
Portland	11/30/20-12/06/20	36.442	1.16926	-2.36145
Portland	12/07/20-12/13/20	27.7413	-8.70069	-9.86996
Portland	12/14/20-12/20/20	29.5239	1.78255	10.4832
Portland	12/21/20-12/27/20	19.7514	-9.77252	-11.5551
Portland	12/28/20-1/3/21	26.6122	6.86082	16.6333
